# Supplementary material for: H3K9 post-translational modifications regulate epiblast/primitive endoderm specification in rabbit blastocysts
Source: Epigenetics Chromatin. 2025 Jan 13;18:2. doi: 10.1186/s13072-025-00568-8 (PMC11727677; doi:10.1186/s13072-025-00568-8)
Supplement: Supplementary file 1 — Supplementary Material 1 [file 13072_2025_568_MOESM1_ESM.xlsx]

## Sheet: Feuil1
TABLE: primers used for Biomark RT-qPCR
Gene	Forward	Reverse
ASS1	CAGCGACCTGATGGACTACG	TTCTCATCCATGCTCCACGG
BLIMP1	AGCGGCGAACGGCCTTTCAAAT	GACCTGGCATTCATGCGGCTTT
BMI1	AGAGGAGCCCTTGAAGGATTAC	ATCCTCTTACAAGTAGGTCGAACTC
CCND2	AGGACATCCAGCCCTACATG	AAGACCTCCTCCTCACACTTC
CCND3	ATCGCAACAGGCAGCATTG	CCTGAGTGCAGCTTCAATCTG
CDH1	CCTGCCAATCCTGACGAAATC	TGCCCTCGTAGTCGAACAC
CDH2	TTTGGACAGAGAATCACCAAATGTG	TGTCCCACTCATAGGAGGAATTC
CDH3	CCCGCGACAATGTCTTTTACTAC	AGCTGGGTGATGTCGTAGTC
CDX2	AAAACCAGGACGAAAGACAAATACC	TCCTGCGGATGGTGATGTAG
CER1	TCATCTTGCCCATCAAAAGTCATG	TGGGTGATAGTCTGGCTGAAG
CLDN4	CCTTCATCGGCAGCAACATC	GCTCTGCACCACACAGTTC
CLDN6	TCCGTCGGTCTGCAGATC	CGATGCTGTTGCCGATGAAG
CMYC	AAGGTCAGGGTCACCATCTG	AGACGTGGCACCTCTTGAG
CXCR4	TACGTCGGTGTCTGGATTCC	CCTCTCTGACATTGGCAAAGATG
DAZL	CACAGTGGCCTACTGGGGAACA	TTCGGCGCCTGGGTCAACTT
DNMT1	GGAGACCCGAGGAGAAAGAAC	GGTTCTTTGTGCGTAGTTTTGC
DNMT3A	ACAAGAACGCCACCAAAGC	CAGCTCCCCAATGCCAAAG
DNMT3B	GACACCCCAGAGTAGCAGTAC	ACGAGGTCCCCTATTCCAAAC
DPPA2	CAGGACTAGAAGACAACATGTTATGC	CCCACTGACATTAATCTTCTCATCATC
DPPA3	GATTCTTCCTAACGTACCAGTATTCAC	CACTCTTAACTTCGTTAGGATCATCTC
DPPA4	GAACAGTGGGCCTTAACTCAAC	ACACTGTCCCCTTTCCTTAGG
DPPA5	GTTTACGGCTCCTACATGTACAAG	CCCATGGCTTCCTCAAGTTTG
EED	TGTGCGATGGTTAGGCGATT	CCAATGCAAGCATTAGGTTTAATTT
EHMT1	TGGCTACCGAAAGTGTGGAC	CACTGGTGCTTTACCATGCG
EHMT2	GCCAAAAGGAGAAAGCTGAACTC	CTCCTGAACCCCGAGTAGAAC
EOMES	CTTCCAGGGTGGCAAGTG	ATTAGGAGACTCTGGGTGAACATAC
EPCAM	CAGAATGATGTGGACATAGCTGATG	GGAAGACTGCATCAAGGATTCAC
ESRRA	CAGGTGGTGGGCATTGAG	AGTCTCCGAGGAACCCTTTG
ESRRB	AGCCCGTACCTGAGCTTAC	AGGAGGCATGGCGTACAG
ESRRG	AAGGCATTCTTCAAGAGGACAATTC	GTCTGCGCTTTGTGATTTCAC
EZH1	TGGAGTCCCGGATGACATGA	AGTGTGTGGAAGGAGTGCAG
EZH2	TTTCCAACTCAAGTCATCCCATTAAAG	ATCTTCCACCATAAAATTCTGCTGTAG
FABP3	GGGGTGGAGTTCGATGAGAC	CTGCAGGTGGACAAGTTTGC
FBXO15	AGGCTCGGCCACTGTTCCTT	CACGTGGAGCTGGTAGCCATGT
FGF4	GAGCAGCAAGGGAAAACTATACG	TAGTTGTTCGGTAGCAGGATCTC
FGF5	CTCCCACGAAGCCAATATGTTAAG	TTGTTGCTGAAAACTCCTCGTATTC
FOXA2	CTTCAACGACTGCTTCCTCAAG	CAGCTGCTTCTCGCACTTG
GAPDH	GTGAACCACGAGAAGTATGACAAC	CCTCCACAATGCCGAAGTG
GATA2	CACAAGATGAACGGGCAGAAC	CGTTTCGGCGCCATAAGG
GATA3	CCTGCGGGCTCTACTACAAG	GTCTGGATGCCTTCCTTCTTC
GATA4	CCTCTTGCGATGCGGAAAG	TGGCGTCTTGGATTTGTTAAGATTC
GATA6	ACGTCCACCTCTTCCAACTC	CTGAATACTTGAGCTCGCTGTTC
GDF3	GTGGGAACATGCTTCGACTTC	CAAAAGTTGTCTTGGGAAAGTTTCTTG
GP130	CCCTGCCTGTGACTTTCAAG	CAAAGCTTGTTATCTTTTGGGAATGC
JARID2	TTCTCTGCCTTCGAGGTTCTC	TTGGTGGCTGTTTTGACATCTTC
KDM1A	TCCTCTTCTGGAACCTCTACAAAG	TCGTCGCTTATGTTTTCCATGATG
KDM3A	CATAACTTGGTTTTGGCTGAAAGAAAG	GCTTTGTCCAATAGAGATCTGTACAC
KDM4A	TGCCTGGAGGAGGACATG	CTCCTGTGGTATTTCAAGACAAACTC
KDM4C	CATGGGAAACGACTTGAAAGACTAG	TGTGGCGAAGAAATGCATCAC
KDM4D	CAGCGGCTCTCTGTTTGATG	GGTCTTCCACATGCCAAAGTAC
KDM6A	AGTGTCACATCCTCCAGTACAG	AGCTGTTCCAAGTGCTGTAATTTC
KDM6B	CCGACCTGTTCAAGATGATCAAG	CCCTGGTACGCGATTTTCTTC
KLF12	CTGCCAAATGTGACCTTAGATAGC	TTTCCCCGGACCCTTGATAC
KLF17	CAGGTGACAGGCTCTATAAATGC	TCGTGTGAGCTCGTCAGATC
KLF4	CGCTACTCCCGTCCTTCTC	GGGGAGTCGCTTCATGTG
KLF5	CTGGCTGCACAAAAGTTTATACAAAG	GTGCACTTGTACGGCTTCTC
KRT18	TCAGAACAATCGCGAGGAGC	TCCAGGTCGATCTCCAAAGC
KRT8	ATCGAGATCGCCACCTACAG	CTTGGTGTGGATACTCATGTTCTG
LAMA1	GCACCTACAGTGACGGACAA	GCTAAGGGGCCCAACTTCAT
LIN28A	AAAGGGGAAGAGCATGCAAAAG	ACTCCTTGGCATGATGGTCTAG
NANOG	TGTGTGTGCTCAATGACAGATTTC	CTCTGCCACCTCTTACATTTCATTC
NODAL	ACCGTCCCCTCTTGCATAC	TCTTGGCTCAGGAAGGAGAAG
NR6A1	TGCTCAAATGCCTCCTCCAAATGG	CCAGACATGATCCTTTCAATCTCTTC
OOEP	GAACCGGGTGAAGAGCATTC	GAACTCCTCAAGGTGCTTCATC
OTX2	GGAGGTGGCGCTGAAAATC	TTTGTTCTGACCACCATTCTGTTG
PDGFRA	CAAGAAGGAGCTGGACATCTTTG	GTAGTCACCATTGTTCTCGAAAGAC
PECAM1	AGCGAGACCGTGTCAGATC	GCTTTATTTTCGTTTACTGGCTTCATG
PITX2	CCGAGCTGTGCAAGAATGG	GCCCAGTTGTTGTAGGAATAGC
PIWIL2	TGACCTTTCCGGATCCTTCAGTGT	TCCGAACTCCCTCTTCCAAGCATT
POU5F1	GCAGCAGATCAGCCACATC	AACAGTCACTGCTTGATCGTTTG
PRDM14	GGTCTGATTCGCTTCCTCAAAC	AATGCGAGACTTTCCCAAACATC
REX1	GGCAGAAATGGAACCTCTCAAC	AAGGCATCCTCTCCTACAGTTC
RING1	CAGAGCCAGGTGGAGAAATTG	TCTGGCAGTATTCTCCCTTCTC
RNF2	TGTTTGGACATGCTGAAGAACAC	GCCTGAGTGATCTTTTGGAAACTAG
SALL4	CGACGCCCTGAAGACCTTAG	GGTAGCTTGCCTTGCTTCAAAG
SETDB1	CTGGCTCTATGCTGGCATTG	TAGCCATCATCGAAGAAAATGAGAAAC
SOCS3	GCATCTCTGCCGGAAGAC	TCCAGGAACTCCCGAATTGG
SOX17	CGACCAATGGAATGCCTTCATG	CACGAAGGGCCGCTTTTC
SOX2	CGGCTCTCCCACCTACAG	CCTGGAGTGGGAGGAAGAG
SUV39H1	TGAAGTCGAGTACCTGTGTGATTAC	GGTATCCGCGCCACTTTAC
SUZ12	CCTGGTTCAGTTAAACCTGCTC	AGTGCACCAAGGGCAATGTA
TBP	TCACCCACCAGCAGTTCAG	CGATTCTGGGTTTGATCATTCTGTAG
TBX3	CTCCAGCAGCACGTCTTG	TACGTGTACGGATAAGGGAACAG
TBXT	AGCAAAGTCAAGCTCACCAATAAG	TCCGGGGCTCATACTTGTG
TDGF1	CGAAGTGCACAGGCTGAAC	TTGCCAGCACTTGCACATG
TET1	GTGGCTACAACGAAAGATACAGAAG	GGTGTGTATAATATGGGCCTTTGTC
TET2	CACCTGTCAAGACTCAATATGATTTCC	GATTTCTCTAATAGCTGCCACATTAGG
TET3	AGTCTGCTGGATACACCTGC	TCCCGGATAGAGGCTACTGT
TF	TCCTGGCAGAGAACTATGAAAGC	TGACTTCTTCACCACTGCCA
TFAP2C	CCACGTGACTCTGCTGACAT	AAATACTCGGCCACCGGTTT
TFCP2L1	AGGTTCTCACAGTTCTGCCG	GAAGAGCCGGATCCCATCTG
TFE3	ACGGCAGAAGAAAGATAATCACAATC	CAGTTCCTTGATCCTGTCGTTAATG
USP21	GTGTCTCTGCGGGATTGTTTC	TTTTGGTACTCCGCGTTTTCTG
ZFP36	CAAGACTGAACTCTGCCACAAG	GCTGGGGTTGTGGATGAAG
ZSCAN4	GAAACCTGGAGAAACTAATGGAAGAC	GATGACGTCTTTTAGAGGCATATTCTC
