# Supplementary material for: H3K9 post-translational modifications regulate epiblast/primitive endoderm specification in rabbit blastocysts
Source: Epigenetics Chromatin. 2025 Jan 13;18:2. doi: 10.1186/s13072-025-00568-8 (PMC11727677; doi:10.1186/s13072-025-00568-8)
Supplement: Supplementary file 3 — Supplementary Material 3 [file 13072_2025_568_MOESM3_ESM.xlsx]

## Sheet: ctrl_A366_all
Table S2: Biomark single cell RT-qPCR data in control vs. A366 treated conditions
ctrl: n = 4 embryos; A366 : n = 3 embryos
Colonne1	Colonne2	Colonne3	Colonne4	Colonne5	Colonne6	Colonne7	Colonne8	Colonne9	Colonne10	Colonne11	Colonne12	Colonne13	Colonne14	Colonne15	Colonne16	Colonne17	Colonne18	Colonne19	Colonne20	Colonne21	Colonne22	Colonne23	Colonne24	Colonne25	Colonne26	Colonne27	Colonne28	Colonne29	Colonne30	Colonne31	Colonne32	Colonne33	Colonne34	Colonne35	Colonne36	Colonne37	Colonne38	Colonne39	Colonne40	Colonne41	Colonne42	Colonne43	Colonne44	Colonne45	Colonne46	Colonne47	Colonne48	Colonne49	Colonne50
sampleID	embryoID	GroupID	MediumID	ASS1	BLIMP1	BMI1	CCND2	CCND3	CDH1	CDH2	CDH3	CDX2	CER1	CLDN4	CLDN6	CMYC	CXCR4	DAZL	DNMT1	DNMT3A	DNMT3B	DPPA2	DPPA3	DPPA4	DPPA5	EED	EHMT1	EHMT2	EOMES	EPCAM	ESRRA	ESRRB	ESRRG	EZH1	EZH2	FABP3	FBXO15	FGF4	FGF5	FOXA2	GAPDH	GATA2	GATA3	GATA4	GATA6	GDF3	GP130	JARID2	KDM1A
C13	ctrl_e3	ctrl_EPI	Ctrl	14.6918026386802	0	13.2367986772901	10.8340297253569	12.2688895046552	14.7893536175316	3.2649448058001	15.7233286690087	15.4290089983667	1.6801769320056	11.7173703712973	16.1520567789037	6.2484456236568	12.7351024887203	8.6785370739823	15.7171005490217	3.2697758317792	20.0119585111598	18.6327205717078	19.6375031810475	18.0698813448824	18.3055190851805	10.9944648333936	15.8970419356297	17.0256250620041	11.7631427414071	16.5504280846436	13.664997399548	15.4988837916061	13.4836458144971	15.1405969367751	18.433884999138	0	0	0	16.1960283946017	10.6018456741126	9.517092924684	11.5470691849336	4.0319626710844	7.8954610253331	13.765875111834	18.9476332798923	17.9767821937823	13.1207944954497	11.322551653606
C20	ctrl_e3	ctrl_EPI	Ctrl	3.3903379194461	0	10.5153781890708	0	16.4362899237746	14.8855935836154	6.4333617899865	4.3889978871284	15.8777012306529	0	8.9824582543455	16.7602764224089	4.7544994890495	13.1710550423545	14.2769644218966	17.173365371528	10.3371779917852	20.1340575780539	18.6029634488826	19.8797889047634	18.2007276807017	18.4443114608894	11.0494222351968	14.0012636685658	17.0489591587628	12.5162433337862	16.99236713475	12.7922142237204	15.0211211279591	13.8529420170027	13.8140094482182	17.8587435084788	0	0	17.3100686570858	16.3006308007703	11.0002486277819	10.6206499163192	2.976488796833	2.5200884624375	12.2668629301403	13.8565701922873	19.1605145671348	17.0654935901067	14.6321124990017	16.5256619402895
C22	ctrl_e3	ctrl_EPI	Ctrl	14.1433025506856	0	12.7723403195658	10.447851628775	16.4402532092022	15.6681331054647	8.1388600203695	17.2585052627939	15.3935915151858	0	9.7747727365817	16.3763260349231	7.9810987492262	10.5644694179885	13.8218113898252	17.1810329423472	15.1513959807957	19.2816443493471	18.6806282338993	19.6502814450673	17.5265045595033	17.1220544235457	12.906103080051	14.2453042463343	17.5716718721322	11.6596830163569	15.9459779190336	12.9595329797722	16.9179136285995	0	13.3733603733386	19.1073421192655	0	0	0	1.3555125016555	9.1053024490388	9.5705984034783	2.521260005372	14.7944806636173	10.1187707080091	14.94148798375	18.5388888684247	18.466773252777	14.7707414574605	14.4884675911049
C26	ctrl_e3	ctrl_EPI	Ctrl	13.2245132965413	7.9729959278378	12.729026399505	8.4641221142381	14.5043979430075	12.818950318517	12.7026905150526	0.399629945390402	15.167208661899	0	11.8062439304838	8.9009939131096	11.5194171458402	10.1466773083203	16.6257040918244	15.7522728889695	12.7136648648006	17.4254665520724	18.4375674243579	19.7357419129559	17.2960575351412	16.5845602571161	0	12.8081719016825	17.110250951596	0	13.6846546996614	11.2170645493331	17.3074806458888	0	13.4657163875825	18.6543416501789	0	0	1.3045140203067	15.2972052276987	9.5675763416577	8.361495550662	0.612717659049601	12.7690002714038	10.653988289512	15.3460083294675	19.2449302359588	17.5995886346274	14.1250202420844	15.5839347610246
C28	ctrl_e3	ctrl_EPI	Ctrl	8.3580534793916	0	12.2976358076086	9.5746895940981	14.9046847678337	14.5437372643802	0	16.0323297161818	15.3396868863902	15.0311672617884	12.3854585935758	13.6180813853107	1.789036165718	11.2945089938997	15.4232157137562	16.8738963762164	4.574204842659	19.918344045715	18.2451117803766	19.1960813035287	17.1317176919649	16.2864408549577	8.7320638208291	15.3413850663214	16.8366704786487	7.7152459091664	15.8021059065995	11.9924461655314	16.2965454752564	3.6896716319809	13.0454236173228	18.9080035774634	15.3421101143032	0	0.264187299948599	1.060490333026	9.7435018704434	8.4216791928428	0.616651629156401	13.4155277705484	13.5090171341115	14.699827367317	18.3671178591367	18.2392235961826	13.7540265277899	14.1224459474832
C45	ctrl_e4	ctrl_EPI	Ctrl	4.271992639051	0	14.5358546000167	7.8547348734368	13.2129475936161	16.2695299427933	6.1690374946524	0.847590867624501	15.6758380666337	15.4779212572697	9.7233566498095	15.4727433135771	0	12.3019235908705	12.1465978445797	16.9938788372514	13.7486446496908	20.4599492308203	18.7835697482898	19.8682052546344	18.7073438052406	18.2593583661633	12.6788165184507	16.0022204755594	17.1927698075867	11.6435877424554	17.3660460395485	12.5415913139986	14.3818162399178	4.2918267863628	13.8750527823073	19.0182882668885	15.4269755044695	0	16.530162924401	0	9.815288203458	11.1541604227241	12.2431063051328	14.533502052995	13.6647486670757	12.227710182338	18.4796677334616	18.2018877211012	14.9168212730848	16.6386233566929
C48	ctrl_e4	ctrl_EPI	Ctrl	13.9113505448418	0	14.0012601065613	11.0809694713899	14.718148807798	16.6976849046255	14.0074737988491	2.2616453822255	15.8506893614109	0	0.970166373634498	16.2540528384217	0	10.7389217767516	17.5124334177438	15.1895060644719	13.1115261536179	20.0384273541885	18.7018982866296	19.5730671849607	18.4430308924796	18.2877027783452	13.2534717962631	16.2017506321073	17.0659870634855	0.098704759857199	17.4602190177417	13.6265408082822	13.6950408188262	0	13.5008566011414	18.9482898283934	17.5141352714687	0	17.8725797255996	16.768475776191	9.7088246267976	9.8903572495598	9.1655421666894	14.7181483127726	9.5875938704976	12.3037767980632	18.3971674338837	17.2633228333566	15.2883586787033	16.8290252381262
C49	ctrl_e4	ctrl_EPI	Ctrl	10.3607377915519	0	13.5765928077547	8.6800115599733	14.8087860781124	15.0816637992328	10.1272051620875	13.4339084162841	15.2466025535828	9.4558099163734	11.2417119670278	16.5194870119573	1.4587295182215	11.0646050091619	17.3563957520814	16.2579265709122	0	19.8293892738076	17.9196983231213	19.5131514123111	17.7122334454502	17.7044188728269	10.5253755528462	15.5331434254692	16.829680151216	11.2447791925457	17.0643298594508	12.453981755824	16.9660452169174	2.1734217298626	12.9720181930844	18.0995110509226	17.0816998737271	9.0942006400972	17.764813924137	15.2715709968587	9.5291712923598	9.4408741679612	11.0855898361912	14.8929175529523	12.2107142740134	12.2289995038968	18.2485239173121	17.3187734227	13.4616649432723	16.0713648620733
C50	ctrl_e4	ctrl_EPI	Ctrl	4.9941830300032	0	12.5809797124559	8.6252557283918	15.101787454655	15.0474200863561	5.2594451094638	17.6013264337479	16.1310605039206	0	11.3420322308069	15.2901284302018	7.0585053477182	11.2017593707791	16.8907314336253	14.2393116847757	13.9173392028888	20.025535419726	18.6775327852046	19.6794365929597	18.2870043137558	18.2317220984218	12.2489208529297	15.1242051732016	18.2277662491872	10.6243662829634	15.3417301435106	10.630700658373	16.9798188884276	0	12.7651021754128	18.7855021970886	0	0	0	15.9998525760577	10.3768844881692	9.6445218320295	11.2069424997785	13.7416069203571	11.3991066254604	14.8435917943265	19.4407720911088	18.4228081693503	15.2449933504796	15.4424730624998
C52	ctrl_e4	ctrl_EPI	Ctrl	13.627441814065	0	13.6803823283245	10.1318261661615	15.1148098159676	15.6955954755451	10.5684124005859	16.268542398281	15.6957397572948	0	10.5410793487268	16.0122627433792	7.8705381061505	11.2783986168197	12.6882211184963	17.2504056151016	13.9797496143671	19.2910186681654	18.5068009988221	19.4081411212575	17.7120548557019	17.7457052410801	11.552106669587	15.5756393059224	17.1344672937697	10.9950103397837	15.8530516637474	10.6517355316451	17.5092200701821	0	13.7659509059807	18.2493598825778	0	0	0	15.2417571720302	11.349463575221	10.6475130087778	11.5166359610391	3.8330568533153	12.4641248900399	15.86470773736	18.3222050075665	18.6228386787913	13.3042326105628	14.5701947113847
C53	ctrl_e4	ctrl_EPI	Ctrl	3.0983051906945	0	12.0842761510107	9.6268365657063	13.3232129709372	15.2056843606846	5.4416304753285	14.9018971143551	15.5154732892578	0	10.9119940602376	14.5154108205431	7.0725956749826	12.3545877138577	15.1152184053302	16.0229582876701	13.358415999564	20.126686591688	18.33479793983	19.5258826871883	18.2252318667187	17.6894724768337	11.1623771871474	16.380159576767	16.8224120443147	1.246603541392	16.5100390112997	12.8099635437818	15.4022098060223	0	12.1099446286628	17.151145849184	0.790825338305499	0	17.625307856335	2.7941511026428	11.7972500751909	11.0990324031516	0	14.0376187087104	13.5681169650002	13.341408667833	18.1085809747148	17.6583058051138	9.5783001396658	15.3945067074863
C54	ctrl_e4	ctrl_EPI	Ctrl	12.4237896493857	10.7320260248783	12.6211931956826	8.7579156378987	15.7478630726198	15.3319300338692	9.6686336629506	3.2566915134595	16.0348441581125	0	10.9952795298067	15.962881045049	3.2066789131295	11.2324086758572	13.3633994266184	16.483204000496	13.1754208341614	20.1645445202298	18.1874130844685	19.6659373817465	17.6822960342877	17.9491895508926	11.6094024162742	15.7628063557266	17.9099769277516	12.5599274373714	17.3411525576731	9.6942179381322	16.8391083474504	6.6942465142298	12.2099959918236	18.144393960554	0	0	17.2039665720244	15.7031113206908	11.5909163157151	11.343084297444	1.9014720292901	12.5394860567625	12.9294177657105	12.5857963871124	18.4347308399482	17.8091405324253	12.5864477475036	15.0373779383137
C55	ctrl_e4	ctrl_EPI	Ctrl	10.7244038454497	0	13.0504871390748	10.7810370580682	12.1268203723143	15.743416579625	11.1022546275281	0	15.8467981965315	1.6753723719588	7.8570871135791	16.7095826267759	7.7787668709012	11.3216480447716	16.1944926068301	16.5650923558436	0	20.0515108518749	18.5656062579553	19.7546929568199	17.9116710754709	17.89899995479	11.244827180421	16.3898795071807	17.5645304216329	11.2867274876016	17.0863882146663	11.779264128606	16.3728692503075	0	15.0103424699063	18.3854023154422	17.1427679182906	9.4559161324948	17.1243334430637	17.0280429600555	10.850119553033	11.1172652864873	0.8280586608902	1.0564371111072	11.8484712194615	14.2969022336987	18.5724271927608	17.4480443653865	13.0325137072791	14.6867086164034
C57	ctrl_e4	ctrl_EPI	Ctrl	14.2730586207458	12.7468267550472	13.789877466181	0	15.7216544124711	17.0938203836635	9.7362425487994	2.86705332168	16.3419207393455	0	13.8715700744471	18.1110031044928	5.2935379373154	12.3975398368703	17.6092660434961	17.4970098042861	12.8833213682911	20.4585093689376	19.3220238439481	20.0480047314025	19.0514811527083	18.6544023592538	13.4328177722114	16.278141109789	18.2603294328262	11.4016631793744	18.3409455992905	14.5179430531988	16.4597438281779	0	14.5192567804764	19.3984869011386	16.5863399471854	0	18.6099233435937	14.8322575182062	10.6374379518825	13.586506774349	0.831896928229199	13.1078387363455	11.550511547603	13.003374299219	19.3680772821431	17.3864754178074	13.5428707812632	15.977317189542
C58	ctrl_e4	ctrl_EPI	Ctrl	5.6642729278182	0	12.4421515734722	10.6707126471526	11.9685157666423	13.5339782880107	10.8209275559679	15.8576880173531	15.2428676242692	10.6740646503616	11.9620740922452	14.7077205041849	7.7199242179489	12.1624788745458	0	14.9870264938908	13.239927257909	18.513158228565	16.5189515131547	19.3694788039857	15.4514130550478	13.7438170610509	0.444008614996299	14.9171196069882	16.5099778056848	11.3101755979736	14.8367822342705	1.5594096783087	15.3051423190481	0	0.6215986103498	16.8762700668963	0	0	0	16.1955684143606	10.7513723967694	10.4869295245498	11.2613996120584	4.5887168927066	10.8437514948179	13.9438665500029	17.2204179402443	15.801269586257	0	11.6599480599994
C59	ctrl_e4	ctrl_EPI	Ctrl	11.381035337058	14.2227227033472	14.0925322107007	9.2329255219916	15.5148143944715	15.1193441968672	8.3182013999044	0	15.3594794454725	0	12.9017557851254	16.4762288836114	9.2007943477993	12.0465240642326	15.8457977122236	15.7272720173596	13.1835669836228	20.1572651311288	18.6717464313206	19.7567944514584	18.4671343444701	18.049799389356	12.2302722983699	15.8724446432679	17.0849131428597	13.2840942210893	17.6723970836974	12.3057580403164	15.872742238156	0	13.580912571418	18.3926511959375	18.0270149932972	0	16.9855185942206	16.3391444154038	11.3743321127432	12.1893733753335	0	3.8501266577607	14.2528225593514	13.3228873089827	18.3150315667331	15.6120440783818	12.3357080048001	17.4213427699593
C61	ctrl_e7	ctrl_EPI	Ctrl	13.3163685416438	12.5663856844749	13.25522550907	9.7585229386311	14.366848473809	15.5843348230065	7.7357696808736	15.6241028771211	13.9397727110819	0	7.3787419033403	15.232006279616	10.0243086477439	12.6701229897723	16.9161463831282	17.653630877941	15.1232455746887	20.4184352701107	18.6578211473782	19.7946363172465	18.4919360555714	18.4831158713697	13.0878464096347	17.8929828575017	17.9226494808799	1.8239936309163	18.9686893804494	13.9508726897085	14.7617747711455	0	15.1789383644994	19.2287529175566	16.0552963948085	0	16.8971793675356	0	11.8356877310429	14.1933716862187	0	15.0265939344789	3.7080341401899	4.2241400157301	18.2500969580664	17.6792769426248	16.9924360254812	16.69642466227
C62	ctrl_e7	ctrl_EPI	Ctrl	15.3578966405304	6.5687372291468	12.2714768660238	9.3438681659787	16.2811092725364	14.7067737087587	6.4647375348225	16.7046726862142	14.4201725703512	0	11.6455142642333	16.8943702163363	7.632085479638	11.6921725092977	16.1695200388649	17.3754886989634	11.1551466140948	20.5249485500672	18.641982068847	19.7984717715663	17.6558969633475	18.2204491617898	12.1682796521751	17.2968365437851	17.2767700662934	10.9849885447474	17.9661028507481	0.049828714735199	16.3689233689412	7.5673297091707	13.548262003108	18.6160454109094	17.7060052983587	0	17.678432187708	15.1296575857878	10.9001191944494	11.56897814462	8.0009877278551	14.5241274065745	11.7972773885296	12.6736697587877	18.78203392188	14.4341770665941	13.9972479969741	15.8858960238709
C64	ctrl_e7	ctrl_EPI	Ctrl	4.5279874659151	13.0746685091786	0	10.8890095655349	16.2792182017669	15.3571138573719	0	16.0756297215853	14.385572273405	0	8.9577589708082	16.74671547921	7.7296495376643	12.2680640081952	16.0489149204894	17.412202541328	12.4022343899227	20.2180300535577	18.7031971178252	19.7416311405822	17.6813580436443	18.50059017677	14.0903984411061	15.2806196279582	16.70214792944	0	17.8904239889426	13.0808052065097	16.2849486042335	14.7241966382516	14.1722737110697	18.8805328506608	0	0	18.0069792624695	0	10.3992725500228	9.9909300585707	3.5690046549566	14.6019122805777	11.7558052117527	12.9140638945272	19.0765719048196	17.8528388582063	15.1520007251073	16.1059507442221
C66	ctrl_e7	ctrl_EPI	Ctrl	14.3430300548174	11.7174792151036	14.6789271913746	14.7180666389066	15.7442115485896	16.4371759092329	2.819055496867	17.0113248369904	16.0658313060116	0	13.812227030649	17.2850797637304	0.095167377118202	13.0067255466852	19.1242772221957	17.5580457396488	15.3968960284276	20.6607897700791	19.3158156451889	20.039230755707	18.8668713674715	19.1660182912755	16.3147147744276	15.8292399911616	18.453667508716	1.1915254854037	17.8470384249584	15.6363879783887	16.5566651711914	11.6440026996337	14.9456887293683	19.3298410774065	16.2149702707755	0.329306916933099	17.2484590501893	0	11.3213095410076	14.5208774345794	0	15.6031573762262	11.7669745452273	13.0932308925931	19.1354750403037	18.1514940792521	12.0354755716637	17.4135800005128
C68	ctrl_e7	ctrl_EPI	Ctrl	3.8757028148386	1.5017907562284	12.0637515428817	8.4143595310304	15.1091238729589	15.4955280727503	0	15.741688634396	15.8812795675035	0	10.2909087207463	16.5952640001333	5.0584457467932	12.6491135037827	17.6571587941698	15.4445981630498	1.3063662602707	20.2082414906687	18.5454100992403	19.7740980555325	17.8795700360246	18.6149441887648	8.2687868949706	16.1409304440042	17.1082174160353	11.2068000769062	16.495945191356	14.8964834536223	15.0791379348584	14.8529717848917	12.4946490088064	19.1261437942405	17.136775667708	11.0118168163235	17.8077751451133	5.1914243970636	10.3775696716002	10.4111309360021	0	3.7674053019698	6.2346130750755	13.7295421264349	18.9729863271372	15.3198685267712	13.7732610322286	16.2511441962996
C69	ctrl_e7	ctrl_EPI	Ctrl	15.5218116585506	0	13.854184142987	4.4522138841252	15.2111030969627	13.1028332211816	7.8749699771041	9.0167602152386	15.7578867858219	6.0615875501982	12.2970122638255	16.0276392366527	9.6248754174144	12.4116827975168	16.9158411689361	16.0928515824612	2.6153866234919	20.1314451359626	18.0799556490143	19.6819685088361	18.0564724421725	18.389167148013	12.5292720221215	16.404881531781	16.9289065110934	0	17.0716661979918	0.689352204611801	16.5664081760346	0	12.1215048203671	18.9135592045613	17.5938401160547	0	0	15.2673130831351	11.4402609327961	11.0919755607464	2.5412628293297	9.1774047762215	14.0497779278437	12.9380297364503	18.8190460094499	17.5315719050868	13.3543028339308	15.4099055416974
C71	ctrl_e7	ctrl_EPI	Ctrl	13.1942521860378	0	12.302992261155	0	16.4544693328453	11.5909940498985	6.2198980826673	1.1880732575783	13.8868509635433	2.1609126867488	3.5358987708257	11.4376650888317	11.3741342276573	11.1427971478285	15.1523138127711	16.0376605392806	1.9242903886685	18.2333680706663	18.8951078426588	19.7485211068232	16.880004096678	16.8529759244708	8.1751037616904	14.8019331259337	14.818951245882	11.0478757709842	13.3193647082617	12.6275923582952	15.6627020453704	0	15.1540319100717	18.7205257018644	0.3051980663707	8.4327517378682	0	1.8049233793229	9.1163167853987	10.1128564567929	0.5886867494673	2.7038409935614	10.56682925644	15.2508267054788	19.139451568528	16.7619978534355	9.7310980324391	14.5659684361357
C73	ctrl_e7	ctrl_EPI	Ctrl	12.1734039099367	0	14.0352476847645	11.5505643217572	16.9387769632266	17.7920939813488	0	16.5541003517489	16.138535498296	0	12.4702545268804	17.9509764642536	9.9889708114741	13.2814179821461	18.4950982055659	16.1786601467199	13.7006669110601	20.2641853424921	19.1179285203225	19.9486413534685	18.5380359090565	19.142746241467	12.9820455872013	17.3206073078313	18.3208176757332	0.454022254927001	17.8522423702535	1.1516552079162	17.1628009031455	2.8503618200605	16.3720551742296	19.160667738852	17.6178610070941	0	17.849338325357	0.690344422038901	11.1592658487373	14.2473676571081	1.0902609680494	16.1460120510486	8.8464765598747	12.2097218571095	19.6011946831485	18.3993923502301	16.1913433615396	17.3028375842236
C75	ctrl_e7	ctrl_EPI	Ctrl	11.6859563800902	13.2445107901282	12.4731191260621	8.2013356948332	16.6405373222726	15.7755417423616	5.3969618296087	5.1546376325791	16.2521248326978	2.1604204444024	5.9610373084517	16.2547046610621	7.2049936055724	12.218045150869	15.5145068060537	17.1007872359158	14.3514639254645	20.0468453250789	18.4589998989817	19.6918417801486	18.0001000685213	18.5425289350036	12.2415848570865	17.3465533495645	17.1842362659818	2.9323350679385	17.5219602964295	13.5693466124819	17.2680397170178	0	15.7330427060194	19.2027749664351	15.9007637197435	0	5.3623806796867	6.8487848905618	10.1365207000843	9.362067124395	2.8351834941631	15.5954185903966	15.6428200709257	15.5023604267403	19.2066581915169	18.5325655064471	14.6476525290884	15.5905347560707
C76	ctrl_e7	ctrl_EPI	Ctrl	4.3451043424421	0	13.6951847856184	7.5225729797351	16.6018577667714	15.4913944299498	4.5995588927357	16.8510401464798	16.2332291402548	0	13.2313608710763	16.5690061732069	8.0843045088536	10.4789702366541	15.6266714710768	17.3315679130468	13.7799074856401	20.2630915752006	18.8480185206552	19.5883274020279	18.5015119617111	18.1732775157343	10.7900918420499	17.3901044359665	17.5638783938891	1.4459178643461	17.5353427159389	14.6685833319889	15.4806922891787	0	12.0783561032486	19.2756849265038	17.9086524626374	0	18.6772095979931	4.0843565221668	9.6378142817501	10.4456851294274	2.7636286542624	14.5331838031606	14.1060280514904	13.2357719996414	19.0223495229598	17.9958246940321	15.3175849864836	16.0620589978902
C78	ctrl_e7	ctrl_EPI	Ctrl	14.114533194582	0	12.551478213314	6.6200226340195	16.2115164297528	14.2953581935643	4.022108457449	15.3345440990865	14.5409826036754	14.5376048917876	11.2543340420266	14.5722636807815	8.4943402852658	10.4809131561631	15.4596521636902	16.6949251481519	15.1007930308245	20.2304431554338	18.3648640889724	19.6576403973064	16.7318041243244	17.0559066388893	11.825851089697	15.838361366314	17.5941516236786	11.588507555308	14.9371185199761	12.268317014634	16.858623129312	0	14.6491663781595	18.1534711190756	15.9654402492812	0	14.433753185057	1.2809159109446	10.4051323833657	7.9493068578636	2.8615792547499	16.530048738495	6.9443738222952	15.4238003083465	18.207071764052	18.7948172457796	14.3062416373245	14.5180509180845
C81	ctrl_e7	ctrl_EPI	Ctrl	15.3581246155329	2.3618614507868	15.2450348710924	3.5614568059734	15.9599795255586	14.8498669786785	8.0216226396613	17.0380967736748	14.4359705506269	2.1457362303383	12.2656021780117	15.4843617381847	8.629945178308	11.9622360390757	17.6473783188413	17.5021425274416	15.0987869036062	19.7575837391892	19.120868365085	19.810239217178	18.3643669311998	18.7625875852901	14.5825627498636	17.3420386534988	17.0667013421783	10.9701470022447	16.6004411001523	13.1697302339013	16.5642790910778	0	14.8771544650226	19.5130763291727	1.4998731277105	11.03530999793	0	16.6107628922069	9.9644754251588	12.6696483561232	0	14.7156122222695	0	14.3520121319325	19.5238408727316	18.2696831773666	15.9162860240183	17.0999131032863
C82	ctrl_e7	ctrl_EPI	Ctrl	13.2332734427689	0	12.6153615152431	0	14.5854733911158	13.5963841863201	5.131525077067	15.2505797765039	15.7342519749263	0.848633533042001	11.2384498797808	17.1613831929739	12.62191181614	12.1570859303681	16.4628699921241	17.0113174824383	13.8568886770757	20.1890078684044	18.6854697598357	19.6486233257482	18.0322800432231	17.6504262599893	11.9392236441969	16.8897143080239	17.5850725682652	12.8590630315135	15.2082157375954	13.3765140306387	17.1838496217796	14.1447141765661	15.1529509537797	18.3510583850298	0	0	0	16.9297294525803	11.4516815774933	10.3299725512549	6.0011024657226	15.2818813328454	13.9460516272429	15.281469978799	19.1201934048437	18.98343638069	13.7037674967651	15.1965590249806
C83	ctrl_e7	ctrl_EPI	Ctrl	15.0596560577455	0	11.5648875641899	9.6906081689156	15.5922185736772	15.5751673445729	3.3803476926414	15.6467791305971	15.5812965987678	0	11.9956593212589	17.6516597164301	7.4769997587534	11.2102055955389	18.3090320884385	17.1284993056248	13.3791462547589	20.4314887749584	18.4382657403604	19.7533734436555	18.1169637583874	18.2358555673385	10.0994288124241	17.2591402844135	17.4269511251288	11.4658405133567	16.348496985439	13.9224035475743	15.5007053013162	12.8071942165874	12.6255404855636	18.9403096040003	17.9415927817224	10.6985500487439	15.8490781509905	15.3921933480868	10.4337721543721	12.2082472441658	1.3666638462176	14.7642586226251	1.1444437473308	13.3171081805828	18.7540417921482	18.2661103885099	13.8894031850889	15.6380004086732
C85	ctrl_e7	ctrl_EPI	Ctrl	4.5209237020356	0	14.7642528746543	7.9073871762175	14.4956821348235	15.0616445241621	10.5563026520403	16.1524452202326	14.3343380067079	2.9562220538682	13.1821205383723	17.0205556712812	9.8850096496248	12.9417190496231	16.2249162158407	16.9965995759473	13.6021633933267	20.3979434335488	18.8721984864087	19.764729742209	18.4638047778112	18.8421067085554	13.5618831030921	17.0484541606374	17.4367282360775	11.2419389085843	16.9727216064862	14.1792661014835	16.8885484936648	0	14.1302920051744	19.0910944756543	15.6131568121897	0	18.7664084521344	16.7846997297372	11.5204501511072	8.8402407800135	2.4747516328995	15.3670419914968	0	11.5559809441469	19.0752544200172	18.5639343291356	14.5749905280124	16.524370342243
C86	ctrl_e7	ctrl_EPI	Ctrl	13.3980732383665	0	11.8210239492502	0	15.7547263514462	14.3307974633383	5.4862620708986	15.5302043669507	15.2733051193952	2.0823918219835	12.8266274615915	14.9296613164598	11.0663702530019	10.8928571590406	13.6190635148399	16.7840716496956	14.5217957619761	19.8931531523292	18.3824191251631	19.3437526436172	17.331864888399	16.522017465236	10.6637471261892	16.5003146734227	16.5131910442006	12.1593970393124	15.6720209449818	13.9658838553783	15.9695656061764	14.9102485954993	14.2215186707389	18.6956914898554	0	0	0	12.0784746178528	10.0597361799232	6.3181176544499	1.4302943076742	15.1216384125624	10.1696168083853	15.3193444406871	18.6364436802439	17.8279841014312	13.6370541106528	15.0544519489051
C7	ctrl_e1	ctrl_PE	Ctrl	3.8561070827791	15.1369967642646	13.4906353016973	12.2154113148699	14.2329586653691	0	3.1831596388304	3.7608931727185	16.2159620715017	0.050444583024099	12.8272307425739	13.9273437635643	9.6107819945802	12.0207720803034	13.3793193145873	14.5145950092634	3.7410074956456	17.779711307933	17.4599399893996	17.5006962587656	16.6599993713676	7.1734890382868	0	0	0.822423586233501	0	13.0159245313021	13.6310472757752	14.4853243718889	14.7710796135224	11.2321911478472	14.3956016476485	0	0	0.929557571057099	16.239669814993	10.3104919998082	8.9759335930415	1.6585987121809	15.2201136103559	14.7863268067799	12.3330073533696	15.3605105970782	0	0	7.0694034939363
C10	ctrl_e3	ctrl_PE	Ctrl	3.4790101647001	0	13.6349546746478	8.2928307732878	16.225672332678	16.1756775589672	2.2121986843941	3.2919133610619	14.4404310638997	0	13.0498633241358	17.4553287064583	13.557393961079	12.0835881405019	0	15.7102960097136	15.9563658277115	19.8725617292107	18.6422121638896	19.7224410115322	18.2535401471808	17.5140621524711	13.1732132907284	14.2919352667512	17.9448133722623	0.189547237083499	15.9960487530527	12.9890610959797	16.553886170334	16.6882673525222	16.1107994314976	18.8430861138325	0	0	0	1.1516856301454	10.6339773695446	11.3043661978017	0	14.2625949840671	15.824709326068	15.1087074389941	17.9078818064857	18.7756844036521	16.3352337919339	16.217590553145
C11	ctrl_e3	ctrl_PE	Ctrl	13.3369586032526	0	14.6580834683929	10.7166441877818	16.154804559438	15.9520485110866	1.7335833811774	3.675022673099	15.7152711396076	2.5716273691799	12.4714899129227	18.1214095788399	10.8853683630953	12.2228873197741	14.1349732576388	16.1697670135501	14.0630497237813	20.0019392623705	18.4909985615174	19.6107266441146	18.2240161855972	17.5000731697274	13.7044955949182	15.8189695838593	17.5563875164548	11.0919742532192	16.305715025967	13.0113536529176	17.0936319247415	16.7767082157069	16.1768119331695	19.2582328720111	0	0	3.3129609997436	15.440246848994	10.2391035169805	7.2554448869926	0.779971734434	14.7099150010899	10.882095424869	16.5365604081834	18.5145979381602	19.1535896321708	15.9099305424111	15.8601887711161
C14	ctrl_e3	ctrl_PE	Ctrl	12.9694457683034	0	13.0610741190081	10.152464265149	14.9304985064019	15.4066376669599	11.1489290242443	3.0257897726884	16.1455662017284	0	9.8801456024257	15.3315767377474	8.2490237263165	12.4572630671465	18.1854949702549	16.6874583349334	13.6469078498535	18.364508847214	18.3437524226068	19.7822804092504	18.0535925076648	15.4049043608702	12.1721693657194	14.6375566059564	16.1583275950902	12.0199068263591	15.0628412782282	11.2981320221703	15.5690138348	15.1256171472731	14.4876157656266	19.1152249780012	0	9.9416460764202	14.5037138138966	16.3492850741701	12.0595827053309	8.7935064557113	0.342455949888802	17.1655868165619	9.6729652780073	14.4031867441215	18.7509552182566	18.9144647223411	15.026339430805	14.7812866152743
C16	ctrl_e3	ctrl_PE	Ctrl	14.8180543352158	7.7199222553883	12.4882717408404	7.985569147398	16.3097813102471	16.6727796831895	7.7594815827191	13.5488979055356	15.9266601697241	0	12.9900188436675	17.8310218474543	14.5304256065684	12.6618663074282	0.703860652819699	16.4592721970152	15.0756741981741	20.020731370284	18.1425621812043	19.7822810272762	17.6026020660646	17.1691804068038	12.1276475869875	14.5149231787638	17.2482427011387	11.6420278581688	16.2083763895107	13.6426098516116	17.376339837487	17.3657978582349	14.7623857799268	19.2374702833302	0	0	0	2.3482762799578	11.3945838861297	9.6940571193661	0	14.6821111612138	13.3851802761034	14.5736651600438	18.923855544786	19.0389404786441	15.522970062573	14.2746487416621
C17	ctrl_e3	ctrl_PE	Ctrl	3.2289105191993	0	13.75057515178	11.1036584136592	16.16409356064	15.5372282419762	10.6244191901936	4.1150591659881	15.2138112042863	0	9.2719313622906	17.1709317907268	11.1735539286145	11.4514057620478	14.3329341183969	16.5441562640986	15.3176846567038	19.9559187790255	18.507162487697	19.79959410016	17.4939105601843	17.0116052182261	12.5037072152383	13.9834120034882	17.2058568399035	10.7528083292154	15.0628408677334	11.2819588176155	17.2267188430313	16.5143928146094	16.3020703655691	19.052098180559	0	0	0.201412032401102	16.5394984005853	10.9468909790402	11.0861216034135	9.999458269098	15.4973840026049	12.6976022823314	16.1072838598502	17.8383509474811	18.6842487738173	14.4953616084462	14.7580298457726
C18	ctrl_e3	ctrl_PE	Ctrl	14.6476021637504	12.2054221439972	11.3196943234597	6.2547540137921	15.8829780156554	14.8712160385904	3.2038086564687	3.5508388443077	15.2927399055187	0	8.3539376370846	16.3501389197142	5.0336752551443	12.3574465426059	14.7728258010947	16.2980620767967	14.1029097087949	20.0843198591987	18.9626334591012	19.8914720871575	18.3384257877426	16.7312938175663	12.6174740191606	13.8695991534765	17.9743656508134	11.8373436994536	15.7905701151443	12.0803159443893	16.9161203840133	15.1534373622014	15.7092406506224	19.2086215606784	0	0	15.670177962506	2.1085862167496	10.4090025147899	12.1369977017302	0.169506026728399	15.6786088837566	3.5204326084182	16.5198635005018	19.2596088573332	19.1140911034761	16.0836663453389	14.7763453477913
C21	ctrl_e3	ctrl_PE	Ctrl	3.7648594522093	8.0462143179551	13.4078614569782	8.8969252025368	13.2597804212401	14.0332452707228	6.9364873300536	15.7106655877904	15.8464254030236	0	12.8194862041781	17.3345108558196	11.4515447387939	11.7969679198464	15.1166959131791	17.5465384229663	14.9702384511854	19.1422792059626	18.640337707372	19.9671648006947	17.5723625069945	13.6666618214103	11.6551307437622	14.5884723069138	17.3906944981199	9.4923079609164	15.7732194605227	10.8423379323942	16.914741659292	16.7561614368654	14.3275910462234	18.7094241798418	0	9.081039722969	0	16.2696685576355	10.4694387496326	9.9057378234469	0	18.3757732058893	14.1809692281015	15.5627685019795	17.9381212000544	18.5476754527639	14.7252834623605	15.1243001261895
C23	ctrl_e3	ctrl_PE	Ctrl	3.1850530797789	0	13.7666785568741	0	13.6061934955972	13.8574662523379	5.3074784827434	2.831771446678	16.1088554944719	0	9.9765932911567	15.5521101069768	0	11.7492695727218	15.5503024720083	16.2473202772246	14.2204463033216	19.7168296446621	18.6650906063798	19.9250459852397	16.9379649233797	16.4955943768582	12.1746379804536	14.7931798091762	16.3173557698684	0	15.0091978991643	12.030236615908	17.2178744797668	16.9990017056035	14.4508680923453	18.6000895048228	0	9.6424167675565	15.2370970556222	3.4452410261434	10.0881158319894	9.8159957233934	0	17.130172472058	6.0392621175289	14.0772280274544	18.6836679019355	18.8978280144249	13.2282399333592	14.8746232268998
C25	ctrl_e3	ctrl_PE	Ctrl	11.2727456821731	0	12.7294068275948	9.7105748446303	15.8510681837931	15.0760427387155	6.082107132332	4.0300168054806	16.1173051436459	2.823741361572	12.6566506830623	17.0448717282371	12.1827747908004	11.3367076410657	0	16.7752981196054	14.9026468092657	19.9814058598315	18.7129385065846	19.769313362846	17.7212306866804	16.2748581491252	11.6907795462692	15.010269340715	17.5313990854427	0	15.7048024682642	1.7246203534858	17.3644709104709	16.0109458581118	15.6752930492431	19.2579133517913	0	0	14.743089880262	15.4891375548686	9.1593448153344	9.5722027885191	0	16.685883901441	11.0591319814869	15.5605604112769	18.5152863337527	18.9871641226428	14.8398982205668	12.6417966985486
C27	ctrl_e3	ctrl_PE	Ctrl	10.4351937975474	10.0812435714346	13.3096672391777	0	15.2487542537008	14.70072045556	5.489935577725	16.4151671791402	15.0200950956577	0	10.7516211196065	15.6766845014947	7.66852040227	10.7242699539429	15.4648027684389	16.457342272794	14.389178777717	20.0155687012527	18.642370182985	19.7716592179287	17.318951041744	17.186434386975	11.9451543974076	0	17.3821038416667	0	15.5049722455798	10.3822758850249	16.7197615208592	14.6315694953807	14.1824321581062	19.2033602695465	1.0266626197499	0	11.9459556346439	2.0390988040778	10.4603917009902	9.1369679287071	0	14.7523948680452	12.0006067452248	15.7148685866584	19.0026903294826	19.2346741735715	14.444749040178	13.8904754559012
C30	ctrl_e4	ctrl_PE	Ctrl	4.125291401917	0	11.078831207824	9.4817069517886	12.6577125298288	15.8830006475657	11.2867200654748	2.9388864020162	15.7127380750167	0	10.1292134818906	17.7167096414623	13.4139886356456	11.1414669929228	0.576249413899401	16.004887825326	15.3780393570236	19.1949115840901	18.3594572006725	19.4177989792182	17.4625786080091	16.9556910957454	0	13.1552440583649	17.3115755228718	12.5415041295105	15.7773473413264	10.9971256621859	16.8380867303252	16.0821023240489	14.1718186568679	18.5915614613883	0	0	0	15.9747958097537	10.0880559349085	11.7409045479723	3.5901805182977	13.9201541473453	15.2821771800206	15.4545448381857	15.3317097479603	18.2279954755933	13.4868439743272	13.2954055890331
C37	ctrl_e4	ctrl_PE	Ctrl	13.2994037846722	0	13.6233912083274	0	11.2391705881017	15.558736522627	5.2015891267975	5.4207505347076	15.0306802975363	0	14.1456452788589	18.0089926269097	1.3537268741478	9.8621385978583	17.4397495140916	17.8864449474127	13.4884861196806	19.8901061885974	18.3749474354804	19.5201910954622	18.4236729168118	16.4280692100809	13.2996588833753	14.2605091533818	17.7788760234578	11.094336107213	17.2270413127561	13.0160211271612	17.0941264995408	18.5202329699253	14.9723755951837	18.6256844542869	0	0	0	3.4489508514506	8.9848300014282	11.0758709759378	12.2198612288222	18.2058387702807	3.2086295190375	14.4804692617218	15.3210857757602	17.2575912509411	15.6363349785328	14.4247389838767
C43	ctrl_e4	ctrl_PE	Ctrl	13.7326447616568	13.4073689975066	14.0452977129111	0	14.0470346340551	17.3549587330476	0.996928174151002	3.7143939949845	15.7113584170296	14.7964892425623	15.6586210526849	18.7675068628283	10.309695855786	10.6869110591088	17.3579736483098	17.4373241182261	15.0030265585046	20.2845954033057	18.9501803366823	19.7560261878803	18.8544865724259	17.0671930485437	13.8890090736489	15.5643731929891	18.3003577772276	12.0822748595722	17.8666693334134	13.314074052809	17.9582223228851	19.094949793854	14.7247390907344	19.2110531518246	19.9118062013428	10.9630097696924	3.7421373811667	16.3443028139105	9.1909425417917	13.3648774771403	15.1063701989366	18.5494076939533	14.4463627537586	16.1809228003863	14.8748616785834	17.0942278361689	15.6597394070213	16.1120998126631
C44	ctrl_e4	ctrl_PE	Ctrl	4.3105050233526	0	12.6473571960407	0	16.3368294419949	16.4710278528384	12.6588096768102	5.6464965810619	15.3199467118885	5.974239338552	11.8409606194042	16.1804528554574	10.9998758259532	11.4933074996071	0	16.337588819848	14.2096563278349	19.9285017195627	19.0128855626814	19.5073301797183	17.1938358225132	15.6027018948269	12.3293521198263	9.9103038856441	17.8690566822437	7.8291984261644	16.0685887381004	11.9595564472114	17.0079352787588	14.1624186244917	14.6951784945172	18.54206318701	0	0	0	0	9.6755770000368	11.1175114331461	11.420441545112	17.1442714391788	14.9089844255301	15.3239919674937	18.249060845176	18.625085525241	16.1912591134739	13.5106025277088
C47	ctrl_e4	ctrl_PE	Ctrl	13.0340762700437	0	14.2723746695652	8.4434354167663	15.5090400763943	15.9493838955932	3.5679694061847	15.5537606625275	16.3092208136299	2.5369409713778	9.9353651036992	16.5640917728632	5.8643773671128	11.8782157362169	13.8307975878583	16.7416317696284	13.3349219085023	19.8665995331675	18.3478246443659	19.6701471855697	17.1879540553837	16.4687672531574	12.5169437426781	12.6896661999358	15.8805125915024	13.4035891208085	15.0199919595059	13.1142232638392	15.9208322496586	14.8161707699557	14.3832911299721	18.7371307510823	0	0	2.3454283916523	15.1327612433209	9.3102067945071	8.9279320528704	2.1493791787358	15.406614402883	8.97602076549	15.1745706606089	18.1743595156661	18.7925299025246	15.1183478199572	16.1863148089471
C63	ctrl_e7	ctrl_PE	Ctrl	15.0117002675053	0	12.3627307868391	4.0042794025632	16.7313526795801	15.053024297373	3.1513938465243	5.3949229432215	15.1032994441323	0	12.7207136283787	15.3535963618694	14.1818211954835	11.7806395981694	17.2355646859933	17.2811140950655	15.122902350008	19.1652148806173	18.5121460584854	19.6800898381615	17.8362868284045	16.7613721236981	11.8091191306883	15.240368269525	17.7249386889884	0.1559376555557	15.9640304538653	12.7453284025364	15.6756821869548	16.1881166566778	15.681915793133	19.2589232259711	0	0	0	4.7166809155293	10.793453972955	9.7758871986768	1.6435857573377	15.2379274168662	15.1057450905411	15.5559274436	18.8327775623276	18.7036428059607	13.0478429043498	14.0274101635923
C65	ctrl_e7	ctrl_PE	Ctrl	15.2458330714756	0	12.7752956756428	9.4146886061015	15.5430442255765	15.1924035843166	6.8906973310304	3.5129283427586	14.8055320415231	0.2531591126641	7.5035915375703	15.8645584201302	10.6126727687363	11.5077300443866	16.8291424288337	17.3713414474984	14.1760306756032	20.1319571624963	18.8374166736348	19.8563014623486	17.9237859980131	18.2856766045421	11.0370781159157	16.241169450926	16.74093991929	0	17.8337278371707	13.1763622236227	16.3445283861742	8.5360475846204	14.332810697657	18.9018675706866	0	11.7552459739201	17.5894131115691	0	10.5166279781016	11.2855273067658	1.1577555697638	0	14.3827209023165	13.5715568697996	19.3943360451173	18.6012333922918	15.7648536165856	16.1435473420477
C67	ctrl_e7	ctrl_PE	Ctrl	16.777344459316	0	13.7705661197737	0	17.1099860624605	16.2411084651167	2.0844176381764	4.2611377689048	15.733223738065	0	8.7047276773026	15.5515040665486	10.2655649646128	12.3551553875144	0.1026720390708	17.3982639082763	13.124913184648	20.0720383702909	18.6652337568229	19.8024843624544	18.1709495126109	17.6872912581739	12.4822913627802	14.5519796304094	17.1766771105308	0.105346817628501	16.5657283942573	13.2651793642801	16.9616133384947	17.3128044192451	16.6063268677913	19.053640935106	0	0	0	0	10.4666421288013	13.2963717536525	0	15.070462436103	12.7463725833088	16.5563383278898	18.9082580981762	18.592273232822	17.5426417058496	17.3368894451486
C70	ctrl_e7	ctrl_PE	Ctrl	9.8426321530298	10.3818546552356	12.7086624339189	10.1116168833646	15.4961535907543	15.0418916949507	11.9263917277896	0.5671819592148	16.302939438506	0	11.5315657013476	16.3533057158844	2.4677144560885	11.833322858105	0	16.0922007976628	13.6310157931928	19.7374638086988	18.2840737742559	19.8589997402125	17.1992256365394	18.1116725569013	11.2198488098776	17.0213695188945	17.1941286684032	11.1931715049132	17.0167630294125	0.6828999767515	16.3399533253597	14.4748188696395	13.1499057948911	18.9994847997584	15.6190518747687	0	17.4327164955738	1.7282418138882	10.6037217106505	11.3696032937794	0.273320139000099	13.58121914593	12.6975590820592	12.7482976464074	19.1785257081306	17.693408622005	14.1858959651431	15.2574135305123
C74	ctrl_e7	ctrl_PE	Ctrl	14.5094646721325	0	13.2643173149683	0	13.2362875035054	15.1944398321149	3.156274365931	2.2082018668286	15.2893839208879	0.443046505098302	1.1850377388814	15.9455175744672	9.0087734704087	10.5597813732183	16.718123612319	13.8148535884826	4.8022717210831	18.6231923538656	18.2732631218278	19.0318311193626	17.2365428769613	15.8502404876682	12.0241021241371	0	16.7222171969946	0	12.7093481267265	0	16.5252169533536	14.3960959420839	14.4164705647378	18.9089193353763	0	0	0	0	8.5525989666502	10.3739319056774	0.3630886604994	15.8675530920658	13.9850961225828	15.9734685145716	16.2704992065875	18.9812800129352	15.3529372290303	12.5063325060313
C77	ctrl_e7	ctrl_PE	Ctrl	13.46965222512	12.0710489845522	12.1212501742268	10.7270999146098	13.3195736103369	14.5085437627948	0.9073247241218	16.0714481993928	15.0975421190519	0	6.7651216784764	15.9550953182805	7.2242556479539	10.3799902810587	17.5474369799364	16.2715391732824	13.3551239362843	19.1685359206778	17.8832266150786	18.6202274202345	17.1986582326983	16.2856262931666	12.009432325936	15.5926888701994	17.2525060269635	10.9696114741041	14.4777202376822	1.2526483816043	17.5826875747785	15.6444526422432	12.0364835354799	18.4779759362079	0	0	0	1.0366975069454	8.4275345442706	9.7921056250874	11.6725394438746	15.4854624204525	13.3020379349291	15.9452738110885	16.7262899960082	17.123188062943	14.2672336390118	13.1942163461558
C87	ctrl_e7	ctrl_PE	Ctrl	14.58796084858	0	0	8.3989837282273	16.194028847149	14.238419586595	0	3.1460689206172	16.3590692002455	0.288135600790401	10.970181118929	16.2117177386655	10.8996987147577	11.3182329571521	15.1864677052674	15.979262621703	13.7665540254216	20.0156953189844	19.0228168498273	19.7103577235453	17.7779770349751	17.4081277349106	13.5487987867071	15.2863178927989	16.2987622112443	0	16.0252471209462	2.2819484323358	17.6431238573829	17.4180705285848	16.0256081947055	19.3194752748017	0	0	0	0	9.7890059608145	9.2440987448153	10.2242058198013	17.0197256635855	13.9130150075391	16.7304357656703	19.0636549461219	19.1214140452514	16.1247684431652	13.9154391027299
C88	ctrl_e7	ctrl_PE	Ctrl	12.4147235986222	1.983151215812	12.6646556765055	9.7082020325193	16.1258076998749	14.6942146814143	5.0234689618189	16.5231773162077	15.7967623152113	0	12.4095276725912	14.473885447097	12.9411174286572	11.1887668545337	15.5788244550901	15.5388738880866	12.6422028472313	19.2499178761917	18.2589759292775	19.1656538450776	16.2594236897462	15.3526351580817	11.4484274528109	14.6701334127734	16.5492781961866	0.062559530655701	15.6670722660327	0	15.9905713741367	15.3383075255817	12.6435202488303	17.502398738293	0	0	0	3.0935621690428	9.7500453691258	2.9470775076679	2.5814652782567	16.501673858345	12.014634150992	14.3701954935108	17.3034379134839	18.1543294124217	13.6985012927307	13.6899932002017
C89	ctrl_e7	ctrl_PE	Ctrl	13.5908813838661	0	13.0451909488227	0	14.988569364505	16.6870062235493	5.0169038932534	17.0928624988522	15.5126848465042	0	10.9113044353823	16.5002348020038	14.2310464556806	11.4617361550291	0	15.0674131546899	14.6492339102078	19.8074639495005	18.5247041588888	19.4991876359618	17.394167224025	17.1702128829223	11.4133759057925	15.9030362433723	16.9286350169516	12.105055834384	14.7356427662433	11.9179910437165	16.7727138628468	14.242357567699	15.4786936723262	18.6040862507703	3.9726341347322	0	0	9.9424002350497	9.603254496712	7.3695845865026	1.7887970677834	17.1429089531159	12.1619736561628	15.7270412696548	17.6799070312299	18.8655196959663	15.1014789404575	15.1036823478286
C1	ctrl_e1	ctrl_TE	Ctrl	3.6628061957755	0	13.3706137669905	8.9378980267529	14.5741007688828	15.7173526979247	5.5693072518499	16.259170005519	15.2663020415491	2.1513576948339	15.5360911313358	17.7419610793942	3.5298552512949	11.9811709267404	0	15.754950624822	14.5301895246115	18.9792134253252	16.7812511800703	18.3796554434221	15.630998944099	14.7518057634312	8.9975494249084	0	16.7337980702626	0	17.1132815547296	12.7333323765664	16.4917762305572	15.898201871288	12.4343985230094	18.3126847000798	19.3042476035091	9.8663880924001	2.2809623245778	16.3820574466573	11.6150747175337	6.6917631638155	11.2195600032084	15.9430254641264	13.3767327109908	13.090521632365	15.3541209581449	16.6300767356948	11.5639901692243	14.6553213818325
C2	ctrl_e1	ctrl_TE	Ctrl	14.0384763961703	0	12.3387411743242	9.8148160780559	15.3623259678903	16.050772438938	2.4446799600971	15.5656956724598	14.5609169262052	0	15.7899180227843	18.2835796537367	11.3225672698787	12.2286966626702	14.2383283824908	16.3425743667191	11.80566323894	19.6268294294768	18.0725208502311	19.4366313110632	16.4889468336643	17.0334909603559	11.1089441423275	11.2091761761929	17.447574607937	12.3332778084221	17.3474488447263	12.7959757675936	17.010975900552	17.9942835370695	13.5357046728842	17.4846699974238	19.2016484752953	9.2803745377444	0.915782980040699	16.1388589901629	11.4954193121612	8.5160667333915	11.7562088851366	17.7068528437402	13.182542745934	13.9070674097629	0	16.7377176780643	11.7875954190802	14.7063294730583
C3	ctrl_e1	ctrl_TE	Ctrl	15.5212730074447	11.7423786475149	13.6935123000717	12.7232008773655	10.1899876161213	16.0965949863081	10.5417584094267	1.9616823827368	15.9668270112521	0	14.6799928677603	18.2092881509656	13.3643050785153	13.42401614398	14.9910907120925	15.4908912138788	14.5256593559608	19.0550701068809	17.6998673795563	19.02378631027	18.0233563504912	15.2792291892779	13.5762079430798	1.3528637438996	16.6454458556439	5.8335005918793	17.3594791068577	10.5618907463519	17.2456268328032	17.4042612030749	12.3592068728063	17.5201841399318	20.0120284905627	10.7723808615935	2.0477043825356	1.4998795037324	10.4033690100062	8.2472797258646	11.193036090172	17.1032014684576	14.8358634482249	13.5264051503875	16.005239635918	16.2199592816699	9.9160792691962	13.6089719634944
C4	ctrl_e1	ctrl_TE	Ctrl	2.8011647831776	15.0986050584593	14.3194278871609	12.525597448567	5.0267606774338	0	1.0188242177678	5.1218614895543	14.5494213362454	0	13.9889275055589	15.0612283916939	9.8799906302354	11.2177227874783	6.8166353781686	15.7738490451638	12.2101142053606	17.9610642945112	17.9826951090255	18.6013092402843	16.6072177409044	15.8499008319286	10.8066890418727	1.6486348436275	0	12.2164946705253	15.3725471968106	14.7324048688564	16.3029673093263	16.0616154168342	13.3921962644008	16.9570002231983	18.2023757655604	0	14.6717672573669	10.8831049186716	10.6781211756084	9.9921801991195	8.8245252987633	14.4676566783103	14.8486203280508	13.5011438719178	15.6713719346444	14.2317660557735	13.2997987315101	14.0055853861876
C5	ctrl_e1	ctrl_TE	Ctrl	10.7498530851126	0	12.6414107375075	10.4246088997468	13.6476012259148	11.5264439791524	10.194202896982	15.2195944782131	14.5454790789185	0	9.9031920508469	14.2983954055424	9.5701605688727	10.6551406299436	16.871102332856	16.9445681096307	13.5708889081599	19.4504708712679	18.051592888886	19.0300990332708	17.4997262747951	16.2031159478512	9.1380213330065	14.1123204251508	16.2972273807863	11.386565523068	13.4777272250913	10.9965732382101	17.4120826632579	17.6460731167721	11.8088247811954	16.8963966250388	19.655411235069	0	0	16.0156529657997	10.2751553573141	7.1316436854086	12.300354782276	17.6667477865747	9.1609062009944	14.1607832065658	14.8584207816049	0	15.7675281061038	13.0934109031036
C6	ctrl_e1	ctrl_TE	Ctrl	3.7538882142381	0	11.7461518852901	10.1772527161416	15.0832616874967	12.6804169439681	7.4486611099451	3.588017667503	16.1352406228579	0	12.848975217673	13.7184479232667	10.3545103222813	10.4576177484972	14.6764717777562	17.017670735492	13.4476918334956	19.1519240523769	17.8099439691396	19.0397966545627	17.0131990412941	16.2654749021203	10.2150001202317	0.9773829948025	17.126734676979	0	10.8739789666916	2.1063999961701	16.7594171649068	17.1425654678708	14.9304174618023	16.9150095780647	18.9168934164802	0	2.5076268395331	15.8508154362786	9.8931924141327	7.9491911938528	0.736847749524401	17.1593833478769	12.8761771183616	13.9946938643526	14.2852276553562	0	14.0395959756692	14.8439212255475
C8	ctrl_e1	ctrl_TE	Ctrl	11.3105777010977	0	4.0000087771122	10.0363438132552	14.4167427334696	0	2.2384706157123	0	15.7689011280511	0	5.707854402327	4.8890777050868	7.5074767720317	11.7879723669329	0	2.2966315429374	12.432480337642	16.8616220572049	16.799229207027	18.190373171198	16.6155159308486	14.9077163134667	1.3099712474083	13.857806820273	16.0512989368871	1.1528874794244	14.0275568949156	11.9713979870418	15.3087524755723	15.2429400333744	8.4480529344951	15.4706551099283	19.4116660192354	0	15.3375868944235	16.0259649348285	9.5745745577168	9.0974774258645	9.3261703942971	16.8570518842637	13.4996403200686	13.7654271768106	16.3961337431448	0	12.4708497455904	12.6709189692122
C9	ctrl_e1	ctrl_TE	Ctrl	12.8393510450201	0	12.150076022472	10.6856668469784	14.020358062092	0	4.1770535320236	0	14.7433594288085	0	12.3844842169456	13.031093275501	8.2939881733143	12.1877855407398	13.0521415478432	15.5277136072583	14.9682394995129	19.3706222007553	16.7453404787202	18.7621901878294	15.4223922794483	13.9326590667415	0	15.5783129011744	15.9721142489113	12.260811267314	13.2563114486548	12.8222849421409	15.2296811351982	2.9242188615644	12.3676561231384	16.9051098693912	15.151672351329	0	0	16.6876669938595	10.494009696681	7.7541590904942	0	13.9253347271189	13.0372879529001	11.6698957574495	16.4873654203215	15.9472281537725	9.6104416165703	13.7815765173129
C12	ctrl_e3	ctrl_TE	Ctrl	12.6741028452032	0	14.7808491638514	0	14.3793362236346	17.2577536537166	2.4523889655619	0	15.8694472582089	2.1599126808804	15.026476407052	17.6068390203216	11.3656680928515	12.3934543439588	14.3217395774185	16.5273823447761	14.3054077394638	18.844074248545	18.4268286384528	19.7400887924273	17.7580750009595	15.756875545145	12.6934660034342	15.7547460879748	17.8759474852755	11.8957032303349	17.6511379335974	15.0765763065013	16.8204442599219	17.3608794307423	15.7519118138781	19.0675512109135	16.7660751040721	0	0	3.7388818711052	10.7102860003184	11.3198445607886	12.5513910706391	13.6687446491828	12.6735478097551	13.93037662503	17.5272990534606	18.5726844038946	15.4873525614296	15.2475383891372
C15	ctrl_e3	ctrl_TE	Ctrl	2.9709570642784	0	11.0874359327579	6.9324721685843	14.8124046820838	14.3594018012166	7.703173627479	13.4901864732174	14.9598772537957	0	12.2602778963084	16.0833823470674	7.4844203560713	11.549752950183	15.0485481605295	16.5602658190407	14.1541529080147	20.0240732557348	18.1984612790759	19.8585537213366	17.8693700482836	17.5468985533014	11.6245191046243	16.0473300032374	17.3421134186315	0.191690959926799	15.7570828130103	12.6568458991779	16.7943354475522	13.7790265100025	15.9225945684258	19.10089345121	15.1558948619905	0	0	15.862657485779	10.8355248907475	9.978856539419	7.9225066258336	14.5961811882355	11.184709465867	16.2121727636893	19.0504994545549	18.8668742830596	14.0301840190835	16.1807971871131
C19	ctrl_e3	ctrl_TE	Ctrl	2.802378302592	0	12.646668220381	9.1458135653649	13.8147796671675	14.5944206845371	8.8779577163541	15.3590156257723	15.3964690019002	2.4181641709677	9.0621794251429	16.5580393961633	9.4322889643435	12.6105385765139	13.9719311822076	16.5483136907851	14.0885518229252	19.6152618276711	18.4976490562539	19.7907335411866	17.4158417756545	17.1848836750526	12.6849658584681	14.1965614161768	17.5681336607431	10.8007776566427	15.7342974610559	0	16.2400210592311	17.058060108686	15.9895383241094	19.0540876439961	14.9570004743592	0	2.0107439023254	0	10.2371970893723	10.5481926173422	1.2187811248239	13.763826924735	12.0546909942681	15.0850853712641	18.7184421592744	18.6367723271706	15.7624925229782	15.0520477801296
C24	ctrl_e3	ctrl_TE	Ctrl	4.8389117983463	0	14.6090470366757	8.7560632114411	15.1610010776247	15.5040462684664	3.5719006573636	16.2144749810671	15.2583869833848	0	10.7299838620106	16.7682378291051	7.7547957503787	10.9645650543668	15.4286637096828	17.2605785696575	14.2028434962995	19.4140626309545	18.4364642498182	19.7626880635233	18.2951518505852	17.4174027991033	12.1672332358724	15.8678959395386	17.0159885803898	0.3047911520094	15.7532117911973	13.2756173166796	16.5394567008898	16.5030338010667	14.4441600504251	18.4849541399385	16.6796429874864	0	0	16.394523179414	9.4742655504581	11.3347325990497	10.2242682294685	16.4105350331881	12.340160607215	13.8013095452409	18.9237435970527	18.621200431039	14.7797447592885	15.3863844707562
C29	ctrl_e4	ctrl_TE	Ctrl	12.1967140152448	0	12.1656939404859	12.3893897914551	12.944176118568	14.1981384084407	7.4441937173129	2.3740811200014	15.5785600367378	0	12.5506938273345	17.5082630004554	9.9798341648729	10.7902120255945	18.1448273469559	17.0566043817502	14.264362854308	19.6102910994188	17.6214410146443	18.8046731817649	16.9412083400659	14.5908543147486	8.0045809369067	14.9104221463599	16.7263251326218	0	17.3357050885881	13.5169618787906	16.6035712892934	17.8475969457077	14.4767137719788	18.6562433245666	16.9860521144061	0	0.330453945572899	9.3965886921521	9.1068736954307	10.1934042113393	10.7548124856385	15.1007535680001	12.1098044149622	14.5332550211963	14.1933141909599	12.9870873181862	12.6480970820255	15.3055477023882
C31	ctrl_e4	ctrl_TE	Ctrl	14.4290668936011	0	12.6328133092718	5.3409057464175	14.0389272385076	16.6982426463994	5.0614934339044	8.1102009297124	16.6666011888454	0	15.6141770178191	18.2123425120297	13.2640355699064	11.3695022686763	19.0747165110357	17.0093916243617	15.3609445996927	20.0225272304289	17.8805710153764	19.6645964223591	18.0319487419688	16.1890973358926	10.8542650219815	0	17.6904230908628	11.2778688565611	17.2540744135865	13.8298718766977	16.6299967083613	17.8131201792262	15.6799410242677	18.8081375263963	18.7906680232365	0	15.0099626594887	17.0251360344358	10.2595020226681	12.2209295864242	13.2623301009205	17.6118375096295	14.1649829325118	15.2658741092155	15.980715548003	17.5893373958297	12.2710357109645	14.5862337853402
C32	ctrl_e4	ctrl_TE	Ctrl	13.5689371012029	0	2.9022824255936	0	14.1147036601199	14.1488460086432	3.6288438332785	14.8969290593423	16.2304299789112	0	13.1769116968541	16.210589312242	9.8550669727024	11.8420500956229	15.1773396080965	16.6754321481871	14.6614288844256	19.6148227917706	18.3250979429224	19.5759892560139	17.5120630556832	16.2959744017246	12.1644345935004	15.245545755179	18.122197538182	10.7457396389659	15.0222774240766	11.9977676226853	16.9901464925422	16.867377155099	13.6841241851309	17.8273641755431	18.5278489915232	0	0	0.969420721536199	11.4319280425912	11.3434752225009	12.7080257329849	17.5838873831953	13.129328133337	14.4842677334585	14.451604018117	14.7370005203426	13.9987640572645	7.6761353945853
C33	ctrl_e4	ctrl_TE	Ctrl	4.9754837768348	0	14.7579321946505	11.1815338263103	11.2591448616412	16.7186697084725	6.9978632027629	16.6919573396492	15.4403251404004	0.988821291225801	17.0055962312974	18.3523401167692	11.5125488030149	12.5448699071094	14.8226680718607	17.4531780571871	15.4343754641242	20.4224131795485	18.6431027059659	19.4790755063282	18.3124311080137	16.5996539531591	11.3654330622731	15.3215802779055	17.8021672578759	13.0288343082803	17.5760473628212	14.473665820496	17.2853799113452	18.5713021803716	14.382430335701	18.6942841419803	19.5794960850611	10.6053019806834	0	15.4342988328593	10.7132811657952	12.8628040427211	13.0094930495708	16.7142457482238	14.663692590498	14.6058512179793	15.5867748013415	15.7512388446	13.236543935379	15.4176865564471
C34	ctrl_e4	ctrl_TE	Ctrl	14.6151725093292	0	12.2892559935071	10.8807597161573	14.1723923915015	15.9430250951158	0	1.5079531278538	15.6329234027677	0	14.6822253290853	18.0460227887235	9.6237160731714	12.3046799674289	16.6605849274396	16.5616039837171	13.7600695775417	20.1945352333579	18.4016336574188	19.7308784335469	17.4507390069824	16.084495757843	1.7211215305265	15.3881860503041	17.7839804058761	11.2248088072061	16.2566108303957	11.0792788908635	16.5212948539768	18.5418830927144	13.9601610323886	18.2927061286182	17.6864616241465	0	0	0.557451085872799	10.3190200294157	12.8987597820833	13.1552183087418	16.491279360012	13.5960054864824	14.678589846536	16.0926231952589	15.1327798797175	13.1095283322333	14.3941375172488
C35	ctrl_e4	ctrl_TE	Ctrl	10.0840022483193	0	11.8054835788634	8.4409943663638	14.540432534445	16.0654265684884	6.4470170433088	16.4681844423841	16.1352683626974	1.2842242685572	15.2546033418113	18.3840696201815	11.5312012964314	12.5723196296958	16.6169072809976	17.4355250259239	16.2213964546903	19.6898759546891	18.1767830477402	19.5269760796229	18.0552171349389	16.5549571386943	12.1974338784913	14.53612207205	17.6027197340427	0	16.9311815306755	11.9966938148061	17.1116129924638	18.5546545848977	14.8929406835716	18.2001271782999	20.3012107310491	0	0	2.7461679565465	10.407144967377	12.1390980286337	12.6245592337901	16.5599545472388	8.6237742578325	14.8220205662466	0	16.8874898249722	15.5743360606391	11.6322430739143
C36	ctrl_e4	ctrl_TE	Ctrl	13.8387673057767	10.6604373629282	13.9175037130989	10.2479901437363	14.9457097082103	17.0999557543791	4.6915888423026	16.89445380916	15.9663931612605	1.2531407791779	15.0367329239941	18.3119921679571	8.6783840770625	11.2060916707163	17.113373943297	17.0154679637329	14.5955594508232	20.0788139151688	18.7563766095614	19.0708282354025	18.2337537241405	16.3234406970976	11.7980573155114	0	18.1200098772568	8.057568606833	17.1916936103431	12.3287392963319	17.1196565506323	18.615535321945	15.1220002895433	18.2224739690603	20.2055179459874	8.8754806238509	0	16.4037363218915	8.8928742556747	11.0776308217137	14.012468323782	18.2237882638458	11.8962400334032	14.2809007534944	15.0110831130332	16.5586515626533	15.5141256998626	15.1361344314761
C38	ctrl_e4	ctrl_TE	Ctrl	10.3751973897713	0	13.9766563054031	0	14.3100660692854	16.4899923824798	2.8580697005307	16.8433525454275	15.337415643332	0	14.2285431198622	18.6966201502173	12.4237974859749	10.4286878398503	16.6159636768822	17.4719577769524	15.1244609338739	20.3331642909916	18.4305057050826	19.6748913249762	18.8720105808028	16.7705645775491	12.8134283696369	15.0114817032349	17.5997341901637	10.5472977567276	17.7440802127659	13.1410728453438	17.1911998692574	19.0828601495283	13.8525728341644	19.1126431727976	20.1972428623242	10.2736950753769	0	17.0425678023615	9.6364681816139	11.0856961218732	13.5886345803962	18.2700306552289	14.7684167295004	15.0523853966053	0	16.2434966709964	16.0025643921047	13.7463434107257
C39	ctrl_e4	ctrl_TE	Ctrl	3.352309321043	0	13.097755496308	7.7427459924327	15.4409630050755	16.4837947112448	7.6380114310777	3.8959902723588	16.7669947239963	0	16.0420117388294	18.0405854771476	0	11.1854674877927	14.6021079945693	16.2881256985919	11.8894162286647	20.2544983859793	18.8455038394417	19.5331166605849	18.0060683430504	16.0284637046492	0	0	17.3771474293723	0	16.79599362053	13.4918173096246	17.6699402967967	18.215450991991	13.7846106638738	18.4036148577661	19.4687509935452	0	0	0.068781235231199	9.7258283507342	10.5727068855821	14.3961847438125	13.9211268794874	14.1367729738026	13.5089664624348	17.1978058645664	15.0750504499042	13.1989259297333	13.0106346272906
C40	ctrl_e4	ctrl_TE	Ctrl	13.8039731421078	0	13.3287195552909	10.7179258441549	15.3371102678542	16.1760886663448	4.8644578651587	4.2588047760357	16.175956011112	12.1735315408105	14.8210656569532	18.5226698198763	11.8935627677808	11.8421816529745	9.3658884964563	16.3466423760839	14.6930358121225	19.9037317265311	18.6298247504371	19.4509138149357	18.1526416783747	15.3954952352867	12.185454302784	5.9599846509622	17.2474499688994	12.0099957293932	16.7316840613116	11.880623159557	16.9657172563846	18.162170777282	13.3063582314291	18.2356784866387	19.7542278042739	0	0	0.9333557375789	10.371835949833	10.7573318115745	14.2941440116843	17.2661202394885	10.8503852110951	15.1496016178866	14.9799676049258	16.2079811448619	12.2336656807096	14.6299666817275
C41	ctrl_e4	ctrl_TE	Ctrl	14.8781092399683	0	15.673517051405	8.824677727809	14.8637158931508	16.825266600075	11.0659819451457	15.9067974260002	16.2129830178492	6.7614410043775	13.5300233334502	18.3599069200995	3.231149016568	11.5498890702783	18.889656505101	17.5490218025898	14.8694634747179	20.0470674711998	18.2286083015272	19.5544304575619	18.5698214327593	16.6342950281208	13.1283877164357	12.75023274468	18.2745208786326	11.1000092744979	17.6537193007747	12.8078235163629	17.4950230015913	18.1205713242042	13.7235716818253	19.0274375875709	19.179586311274	10.7947192626577	0	3.6018805828718	9.7486435731097	10.79221733378	13.9233261400304	17.7167155538443	13.2097690502819	15.4350214742162	15.5025246983893	16.3897528387978	14.9675899496359	13.6990950436957
C42	ctrl_e4	ctrl_TE	Ctrl	3.7118329091406	0	14.4223698065882	0	12.8130807922609	15.0193148467301	0.853514230790498	2.5047208192702	15.0539624405208	0.094784178926201	13.353151602412	17.8346253585933	11.0995825450383	12.2862228716544	16.6410233943476	16.1571842421239	0.283747733978	19.7409284343744	18.3390953346687	19.259149096616	18.4397812250537	14.7012759046762	11.2807536151024	11.7438691401486	16.384762085526	0	16.3604014386324	3.5714229046229	16.8002560802379	17.5824301160522	12.6265942762947	17.6422002870242	19.4683782833599	10.3228325750649	0	15.3887228259763	10.3485469389011	10.1279613220316	14.0610083770722	17.8706925692039	12.370696945885	14.6195655262623	16.0725472124634	15.5122366589914	14.9063821996048	14.2429577872961
C46	ctrl_e4	ctrl_TE	Ctrl	5.0474852259373	0	12.9816955406901	12.7524685907262	14.9152244836538	14.3283336603372	13.0565107757723	16.1752072412111	14.0828296634128	0	12.3086536032582	17.0549495754596	13.0845670609312	11.3597195775268	14.4331663380363	16.2880530485355	15.3203969103859	19.5885160491077	18.4296292627119	19.3905948736788	17.6289492233173	16.1061495097432	11.5671928691921	13.9203421043453	17.666359408226	0	16.4310035708447	13.5620441214166	16.9570859089846	14.3964452868788	14.2113044407079	18.5468793765219	16.3041514749647	0	10.0914382534442	2.0576793638607	9.7348958110404	10.6394904068329	2.2416722250866	16.2921953018953	15.0255752346415	15.1512752105256	16.2907656314961	18.0064936437305	14.6474032865362	14.495787914481
C51	ctrl_e4	ctrl_TE	Ctrl	2.5259263294717	0	12.588441451349	6.4336776582263	15.7911722186911	15.54348681968	5.9857905772006	0.213099323244801	15.5676255307375	3.0362393441504	10.0310043844125	16.8981098371352	8.5023329204394	11.1597253299837	16.6498960638384	16.5318549615704	12.6713760663751	19.4704398661511	17.8318303712016	19.425999705657	18.0302378852606	18.305978949908	9.4707480982595	15.5867000640958	16.5830871421608	11.1330679236039	15.7570237255179	13.0297661979509	17.3106827437895	0	13.6049254973662	18.3875411184297	17.5511235123894	8.7345378405835	15.711138073127	3.5450134668932	9.5765204616973	10.1363328054991	0	13.6275632056964	11.0938624964911	13.2057492369243	18.5007749031134	17.3646763712229	13.5150247364375	15.4397418611251
C56	ctrl_e4	ctrl_TE	Ctrl	13.0939625383223	0	13.4453239102212	9.1587749950949	15.0936019831055	15.8692253588298	4.4705419152819	4.2772881059489	15.2903545201205	0.444879211417199	12.5346025284391	16.2138500894068	0	10.9855933973421	15.5697609989365	13.7116530822058	0.7229913733789	19.699102762677	18.5006641819209	19.840615989242	18.2636907908563	18.2166140865486	11.315598037187	16.6455893103762	16.6833846624724	10.8067387421959	16.2781444749158	13.3730627107533	16.6350966669852	14.5834183151176	14.2974460130779	18.3209765806559	16.7788020872393	8.7255375443881	1.0568897111788	3.1644490096016	10.456154776497	11.4428340437278	0	14.331387319438	10.3466181513149	14.2707873241135	19.2881417997863	17.9993266472535	13.5744865975459	15.7963439061191
C60	ctrl_e7	ctrl_TE	Ctrl	16.8660249948384	0	0.1607424986076	11.0674394140272	17.7244407697335	16.6713586325175	8.8170443028638	6.2607929594093	11.7148319080619	0	13.1397616184854	15.7351298724654	13.9395453981655	12.4309995763786	14.3124806589105	16.252439706645	15.8408111213315	20.3502054717527	19.4278314917632	20.0381023401136	18.5854856474335	18.5761078867658	1.0089917050585	17.0066959537119	17.5679284207276	12.3813050144726	16.1882465775376	1.9144827165644	17.8365287057412	15.8009211420378	16.821206308164	19.5422101682856	13.3704146177617	0	2.5033548485196	0	11.7347302581882	9.8948031640956	0.284776560098599	13.7990561426632	12.2052170901076	16.3651005639167	19.1310208820035	18.6245960177354	16.6146997273635	16.3039811682512
C72	ctrl_e7	ctrl_TE	Ctrl	4.2761196135026	0	4.9464577827136	2.9401923304982	17.2494196636654	18.6845977176345	3.1345509874402	0	15.5305423336196	0	1.3635922495501	17.7878264371098	0	13.7995502793996	0	17.1726681622077	16.0763206348013	20.3209998243041	19.4850187377812	20.0520492062157	18.8731951226939	18.5192147284632	16.2029219364568	0.147865397867101	18.1937919362984	1.2383677530365	17.7657287013265	16.6553014822652	18.4391437620378	16.7074865283142	18.7819578426686	19.7752077794645	4.0631631249272	0	11.9812010745679	0	10.9186028783832	16.2851896605261	14.275307180479	18.0010698518354	15.8083581415098	17.5130738146337	19.2776553991308	19.906963567558	18.532762506112	18.4833279001049
C79	ctrl_e7	ctrl_TE	Ctrl	13.1390856416023	8.9226316708929	13.6587167784948	8.3981094729384	14.9291803759484	14.4431407460097	8.3568418849464	4.4032028624603	16.3925230968808	0	11.841304334928	13.9567051546889	3.1093849267982	11.869691134474	17.461191309092	15.8107652582617	14.5145634058867	19.4330245672883	18.3909916219164	19.6986829614666	17.7879158674808	18.1136127034814	10.2171163399432	15.8859268516351	16.2331578292256	9.9112419201085	16.1659479321242	11.5182627351506	14.4900518650763	15.7991087461354	13.7663821037568	18.5508391300203	16.4912821034049	0	0.694265303719799	0.8896464118464	10.410240463681	8.1574494958344	2.4739582314421	15.0174046690523	8.2773840666617	15.3705675693254	18.6291253351623	17.4904896774725	14.2896398262475	15.662991641888
C80	ctrl_e7	ctrl_TE	Ctrl	11.6303378016371	13.3313273661092	13.4881127099562	5.2324927045508	16.8704922736699	16.3296993956663	12.1285423940304	16.3505930919679	15.0290301570534	0	10.5625229066027	16.5396120863198	12.2155304382385	12.2951341427048	18.1615125278553	16.2393579443237	12.8533397504736	19.8510545917949	19.1160265569186	19.7787879714793	18.1338066313652	17.8072284116908	10.2169710197328	15.3020567852152	18.1217047338252	0	16.0729323889847	13.8261305118554	17.4407208968555	15.9072746404376	16.5309493560883	19.4286360645254	15.2388424997804	0	1.5000225265959	15.4563713201734	9.8478765818559	10.9758116216896	0	15.9591280010331	14.7951461549876	16.1950951271045	18.9165301180451	19.01022442144	15.2439945566185	15.7791666776123
C84	ctrl_e7	ctrl_TE	Ctrl	15.1997439519805	12.4017928170018	13.5710167759747	8.0242794917836	16.3553954150702	15.3120841160756	3.0021858466842	5.6457013876208	15.7393377427889	0	7.2658275979507	16.5184025430945	8.6417274017555	11.9069472045982	18.5816036077105	17.4245694176554	10.7161219852977	20.0480988582217	18.1999069360281	19.7584727868092	18.4542005628785	18.5038050176385	13.0787855732425	17.6295544364361	18.384877629733	11.8823932637442	17.091057278134	0	17.6037293066227	13.2922574038876	14.6925676026006	19.0672519374319	17.3166485510619	9.2910040101402	0	2.8374244935186	11.1447778305913	10.6763871769711	2.834557531451	5.8480768812875	11.5756772132862	13.0335880585075	19.2651436431893	18.2307893972037	14.444342746098	16.8303907116714
A19	A366_e1	A366_EPI	A366	13.4942038930767	0	4.1541631893718	2.1314468906829	14.4317782260955	16.3709438371722	8.3563873293125	17.105859215627	14.623333310956	0.389498554222602	12.6383668398636	16.9471044206848	7.7005264530379	12.3228627035272	15.656094986386	15.7385212945843	13.1102400225383	20.0651912128526	19.1918709803039	20.484994061287	18.5346674990838	18.860080307839	12.8342365089178	16.1089448896226	17.3407357948147	12.712137746848	18.6806944954961	13.2947201217507	16.2729425519732	0.995330436285499	14.9555965101493	19.5943593847967	19.5605321190368	0	18.4947667925414	0	11.1337207308407	13.9252159536442	3.9549277348369	2.5181505306859	9.1743884400332	10.9796729933292	19.355078957804	16.4004288051262	16.0134621899364	15.4393336004408
A20	A366_e1	A366_EPI	A366	3.470420762529	12.2420490882704	1.3177023169755	8.7565616394486	13.4592430937318	13.6960792840424	7.5563834852427	12.286546210115	15.4219877378195	0	12.1188490754559	15.3857271130253	7.1616869706547	10.920218589477	0	15.2374676157196	1.4137814135994	18.2459047394642	18.4916616593563	20.2275426283947	17.0361793994186	16.932236299126	7.9781256926855	14.9231040264873	17.5490632890588	11.4356522099387	15.4021309523897	7.6648291754291	16.8335657626222	7.3348416796939	12.527660173984	18.1325888408697	0	0	15.7044229895273	14.7494833726475	10.3716069906725	5.5128242308445	1.5402600318667	2.6070134295188	6.3899830270693	11.7139447595278	18.1956815337632	17.5668925412885	12.802627358839	16.2925297175277
A33	A366_e2	A366_EPI	A366	12.0226954532077	13.496037377712	12.4062674155411	10.3647258596279	5.01988853087	0	8.3863566248318	15.6388283094962	15.6885072201245	0	13.6133193529903	14.1941703098412	0	11.7223457845963	0	2.441624606833	12.9679174684625	16.627790030936	15.2050931619537	16.0627023038877	15.5598187801074	12.5306159441962	0	0.454212300028399	3.0976794038376	8.1053447548724	13.1694500122978	11.909036865541	14.702422873571	13.6830518678163	8.8670637541335	8.5087210924214	0	0	0	15.9566878423233	10.7013645361569	8.1267985251943	1.0955172857076	13.0042401654143	12.9805753680952	12.0270069150614	15.0199617951478	13.847837169527	0	0
A36	A366_e2	A366_EPI	A366	3.563117800544	13.2199734781906	12.7086682372388	8.9758513984265	10.1063130609408	14.6753555086902	5.6548384638327	15.6383511922227	15.2723213182906	0	0	13.1103412109969	7.1554467024533	11.4419264197417	15.7170122920872	15.5695576322067	13.9113137207097	16.9504255409602	18.5383752461782	19.1911833404525	15.8037646446054	15.3953626692332	11.0777746471479	0.130563747854101	16.3815361939118	9.6046361388245	15.5792707646412	1.4137842784427	15.8055583184667	8.6492501692222	10.4031365835028	18.0029608795353	0	0	0.916296747495799	15.2608429329193	10.9272162817478	6.5005753555176	2.7142767355836	13.4488317050621	11.2795302589648	13.0301762028327	16.4066129319721	17.1739082343035	13.2747700440172	15.7376522330394
A42	A366_e2	A366_EPI	A366	11.0069406463127	0	12.1343176175486	8.7838613010276	15.4898418336068	13.2169967885714	7.5066539427436	16.4078469089362	15.7999034750303	0.511361103281299	11.6904750457534	13.4219278386624	7.4608023517828	11.9445457348699	13.1004842021547	14.773941916439	11.5586038158511	18.8732351401454	18.6068529094315	20.0512933664275	16.2223829075229	17.1217969394749	0	10.9737846385563	15.7938473873974	10.6213827769587	15.7089797138116	12.3429487168734	14.6542878141729	0	11.5386938027419	17.5852609010233	16.0132640476572	0	14.0104274313084	0.812393151128401	11.089159609184	10.015164608524	0.712770876447301	2.2213074210546	10.5864649635916	12.8084894532574	18.1239472054561	15.6069130775552	9.1994700198684	13.7889940710156
A43	A366_e2	A366_EPI	A366	2.7526862429455	14.0092579809264	13.8994683722718	12.3519239993581	9.8425213961117	0	1.5364687507229	2.2588499325663	16.0197278013184	0	13.136833407987	13.3685633229039	9.4776136357151	11.4086000200413	0	15.1063765072983	1.3677893676557	18.8516062954356	17.6160663725402	18.9826178860815	16.6013789931985	15.7938352453754	0	13.9262866959419	10.9907919532086	11.3123951578051	14.0319979413627	11.6457090641584	15.9600873959659	0	12.1700349583202	16.1794803204061	0	0	0	0.360626764186801	10.8216924994499	11.0903811708564	11.183935631984	4.1326046334111	14.247908099573	12.8007495004072	16.1360030914254	16.4364472187413	10.3439581370448	12.3812253086448
A47	A366_e2	A366_EPI	A366	3.3278091160237	1.9063490465655	12.15295296937	7.4502375179101	15.0683481963056	12.1232624145168	10.8637127006791	2.2237238519405	15.751353115622	1.0025239741	11.5180331961798	14.1038261548499	0	10.8266073958177	15.0735891493198	14.8713768681733	11.1540899640102	19.0119449325873	17.6333779272254	19.9256590087084	16.0619756991173	17.1266164451801	10.6534786173329	12.1646278622532	14.5052784709099	0	16.8576949667104	12.358099049806	13.1336303621372	6.4319037704117	11.7366982329022	18.2302424112494	15.944924596005	0	15.9609608107352	16.2648146071383	10.7741944881227	8.0563389149867	5.1637662732732	15.1270155881165	10.6844936453572	12.1178791066707	18.7334119739558	13.1474544972167	11.0432410150085	15.422582572962
A49	A366_e2	A366_EPI	A366	3.5799502875997	0	13.6594474659097	8.0741667650449	15.0051532900299	15.3626196896139	5.6963980024429	6.9924740885057	15.3120118516083	0	12.3725596141321	15.876394439497	9.3341102426787	11.0793183917714	14.254070640545	17.9662395643301	15.5093979319956	20.0424615615101	19.0751035232531	20.3237567982544	18.5613519086286	18.2642077104261	9.8268960651186	16.7233829036353	16.7560477320238	9.8348771221752	16.5234529315556	10.9366167862293	17.2354490203607	15.1443010476566	14.1003676192871	19.3252188790545	15.946943617845	0	17.7477335472534	2.6281643018663	10.8858141542609	11.696331549862	0	15.3711100646123	0	12.8091711693803	18.6329141684111	18.4654004982289	12.2770760712884	16.3913370150294
A53	A366_e2	A366_EPI	A366	12.798975353402	0	12.1986565439651	7.5103151644717	14.3836380913373	14.4754622572535	6.6650154693396	15.5381195964544	14.9248666456824	0.575873268057201	11.5823412133366	17.4088052175616	8.1596763379339	11.0350031424424	0	17.186585966128	14.249795781199	19.9187172088995	18.6882315596253	20.1928008303512	18.3772329601784	18.3431911496804	10.702224504	16.167999512052	16.5950716756495	8.9326048728692	17.0651035396582	0.3487688819712	17.0102557399219	0	14.5093184042112	19.1934791153557	15.0160182783823	9.5414914127227	15.2625608175533	16.54770213039	11.2110787036006	10.4804042193404	10.3735913180819	3.0364013428735	11.7701809860387	12.0166284488526	18.853480926673	18.5296679897473	12.5684570076848	15.4668111643571
A54	A366_e2	A366_EPI	A366	6.2523880875249	0	3.2136067220532	0	16.256246512647	15.3463961093383	9.5804718268423	15.753457545438	15.4515158067942	0.694863426438001	13.3257007133796	15.4729749526679	8.0166369832315	10.8163440031201	0	17.2522970151314	12.2250476141393	19.4789406563589	17.9302498756295	19.6209959166435	17.6933872040319	17.3020302550249	0	14.8457109507681	16.1384069065188	5.2490219348021	17.7349841656264	9.2157883028838	16.3212832358261	1.2393138239596	13.0208222642858	19.3197564815515	16.1445186344307	0	17.6410344450253	3.0797256305154	9.0701072140301	11.1713281454266	2.67994359942	3.288692948908	4.9112370888096	12.8459641283139	18.2250775817484	17.843304228484	16.1379243968165	15.9505677260525
A60	A366_e4	A366_EPI	A366	3.766176334459	6.2013508914192	13.6258327648765	8.2529415639454	15.2480761132465	14.6380291682001	7.8483794151894	16.7072291569334	16.0106625887493	0	10.0187049396599	15.8964634087469	10.8932601680179	11.5635096538353	15.6404976020738	16.924077877855	14.8986246428304	19.8095656440342	19.1328705581757	20.2076416186373	17.8662436929143	17.4771845582014	1.8310891953368	16.5617374923332	17.5951250312499	11.7581155561985	15.7171745030645	0.131281590832501	17.4354156712663	6.0158704703075	16.5216404120622	18.4821921779274	0	0	0	1.2958582527639	10.7565719561124	12.5416238022449	0	15.2971234574253	15.1016055490849	15.3017428017783	18.0477001691466	19.5757965796092	13.1734006663786	15.5195911161439
A61	A366_e4	A366_EPI	A366	4.8002658735532	0.599094140343102	13.1095306527595	9.9743844202044	16.1095405723979	15.2267518013911	1.0571813508873	14.2176446832487	16.0540670262224	2.3639740459075	12.233450239409	17.3896027970521	9.0976319013618	11.1687399341364	17.0718489915015	16.3773285108872	0.749792990086	19.8700819905038	19.3415629464404	20.4183685013819	17.7559293768833	18.6349045485793	10.2083272529832	0	17.1699955511092	11.3797759255625	18.1392809215613	11.8483408417024	14.9248824251873	0	14.6251397357695	18.8485521488218	14.2442853023973	0	15.6644426317117	0	10.6939206090129	13.1400547692761	8.3774477176154	14.3096246289328	8.7814447529127	14.5186880404202	19.412941460819	18.0410691964949	13.5956445561623	17.7761474568969
A62	A366_e4	A366_EPI	A366	13.0460554935634	0	12.6973274156533	8.4396753156845	15.1403354227636	14.9870431352115	6.8973767361939	2.9401348783024	17.0355904628294	0.309166457279801	12.8755316449792	16.8088530597644	0	12.6029029898992	13.1947531006151	16.6421478886726	5.7843987917742	19.9971200415756	18.9772343154362	20.3570917859017	17.9107377429291	18.0022326456753	2.3243161808616	14.1068321569653	16.3207240535396	11.6635900683396	17.2218288153803	12.0505446609079	16.0758553092023	14.7715911671463	13.1543283407836	19.0422575353765	16.7601665159283	0	15.1236551578448	16.2717975063185	11.6516176840682	10.4845369052382	12.2959428712854	2.9614913844648	13.0917469179121	13.3829939401065	19.3449038322946	17.7584854186788	12.0255250095338	16.4280698591783
A65	A366_e4	A366_EPI	A366	12.1392818469151	0	11.6066180657369	9.2103471421834	13.0021001178965	15.9699573890819	3.8817313846755	4.892677368223	15.4440366569194	2.2188206707241	9.2930169702857	18.2011737265798	6.5980201126894	10.4890158032747	15.7532504430769	17.2748739551857	15.3069570838156	20.1147628475755	18.6508555856256	20.2624344805444	17.8928656243833	18.0935410228507	11.3061855661113	16.1696581617474	17.6382447862199	12.3223015790357	18.3138297747436	10.6938421041804	16.5627097616748	0	13.4548245218404	19.1059531950234	15.9831171500644	0	15.742058102502	15.8369563661148	10.4613035589543	11.8163436698873	2.8579439601601	15.3535749608582	7.9382675241394	13.2138255885233	18.7613094891664	18.8118537022803	12.6918983694095	16.4123757129649
A66	A366_e4	A366_EPI	A366	11.3889166910362	0	11.2391682108465	0	13.0253829671583	15.1677849355499	5.1568342276736	14.7624515349234	14.1505768130429	0	10.6604720324406	17.0072531685241	7.1686305017276	11.0227107290103	15.4128901267022	16.0377894336302	12.9057137167411	19.8781368031328	18.507647909198	20.2180839449098	17.5181065268348	17.2219185762548	10.6424405174497	15.3731384525341	16.5782082698081	11.3993169513244	17.3069917783017	13.2363649678507	14.3935371585259	0	11.8002690366749	18.2013872448055	17.7124956066373	0	17.095317898613	1.3398913765513	9.8737404046388	10.2086636630521	1.0089201027457	13.9973905789471	10.3440635718185	12.1756755983364	18.816879654142	15.3657802805598	12.2245164247537	15.7848769646187
A72	A366_e4	A366_EPI	A366	13.0688210743267	0	12.7398091530415	8.0839988115354	13.0980407729642	12.8350460863259	6.0677544540359	16.3014537612622	16.0627010909807	0.662679865658902	11.710949969462	15.7841441616489	8.4703175516075	11.6713191869869	0.3507735531024	17.0449301467461	7.3235546697239	19.4348865078313	18.3447360071495	20.3669294244415	17.4637798104644	17.5667910252877	7.167146456964	14.5917678128917	16.6403826436936	9.8715551131514	16.4113745576976	12.3650210766066	16.1420898538778	0.237542244568601	12.8784183968037	17.2793000305455	16.3393652852841	0	17.2626469894502	16.8313128183003	11.340990082554	9.878107966854	12.5334084250837	13.5274828421979	11.2196466937674	13.7943179900338	19.1094573012146	16.1209654574238	11.3733339372258	14.3964225071215
A73	A366_e4	A366_EPI	A366	3.4057285206558	9.6244116405807	3.2712298577081	8.5999413448367	12.0092407755367	13.7557279806562	6.8883991807603	15.5295088369939	15.2289523385727	0	9.8314995951039	16.9098582127418	1.2539789102641	12.4916480173733	0	15.9948828789492	14.2380814495046	19.7117524435684	18.117755750192	20.2685777018085	15.6815915490151	17.3998796442699	8.8803260844651	13.7192845497703	17.0495191811824	10.6684389105738	17.1579396634	11.7815137106163	15.0539912139008	15.2489052165777	11.9293728112055	17.7838569237381	17.113199433765	0	17.9703289944464	1.3237059873293	10.5313842416127	7.8789100315889	0.987759758033299	15.5620609975502	6.4125002656002	12.6009684262827	19.1283425107467	18.0886423352747	11.9937052952056	16.1389417811373
A74	A366_e4	A366_EPI	A366	15.769990908902	0	12.92562022996	0	13.9206422966464	15.4470332516389	8.2927194718765	1.5964518441323	14.7696202485609	0.542382431261501	12.4579132784519	17.279666808418	4.1999786981383	12.5052407232652	17.5737010940729	16.4887979406903	12.94318743841	20.0963313450929	19.2489598525263	20.4892642756902	17.7278918426852	18.982755214331	0	13.0807550426057	17.3912485360004	11.9454782182691	17.6823278857033	13.8017998052861	14.7183793956759	0	14.5979056978126	19.1480678099931	18.0090923778031	0	18.1166707874268	3.3989631567643	11.2090719472592	11.9175895814752	11.183280272574	14.2458527362349	7.7552629083774	12.2821266292868	19.6916759993291	17.5476546257154	13.030075037999	17.0356243903684
A75	A366_e4	A366_EPI	A366	4.9744894746259	9.1337454274962	13.0294946431451	9.6532458191515	16.9430218089757	15.1446051623843	12.3637012996115	16.0033678975596	15.9576989492514	3.6382640598168	10.5959510289083	16.5069166438873	14.5466111525873	12.5930783636729	0.742017090880001	18.0782269518577	15.4695893807669	19.6123729856895	19.0788395790495	20.4149327840191	18.5204806649962	17.0176376877266	13.2797455156821	14.2959278675726	17.1833861303623	11.3582339333519	15.8199824331084	15.0060746241693	17.2541102248243	0	16.4572177758497	19.372778406382	0	0	0	16.5691882081058	11.1898728820619	10.2843967267286	2.4267921586835	17.2736237795531	6.1888590296033	17.1516999629609	18.3536891774382	18.447210440902	15.5718674720432	14.839000874971
A79	A366_e4	A366_EPI	A366	3.9949691353745	0	13.1999376467865	8.1754238294492	14.704662207932	16.3717789143131	9.759145529243	15.2902421268223	15.8898900963492	0	13.5019531378467	17.9153136352328	0	10.1072660140336	16.9136302893182	17.2542738338334	14.3731327895301	20.1332078489674	18.7485668374182	20.2139868689254	17.6191956300949	18.1288980709752	11.567891324821	16.2439743969539	17.1131783037253	11.0028636522263	17.5838930595558	0	15.1222368331021	0	13.8290958946611	18.4421820899765	14.9405810466582	5.208079708765	18.5151122675864	14.8496703086824	10.4338480195505	8.5926060020447	1.0538344342783	4.3830615690493	10.1119392212649	13.4142105529851	18.8440300140849	18.6105836959444	12.3841553644946	16.5837349536122
A81	A366_e4	A366_EPI	A366	10.4723726206318	0	10.8878234249952	12.1677051583461	11.7477646747597	15.0872688763344	4.8275820530799	15.3900710841305	15.2219830673015	0	10.7920963108317	17.0427730865859	4.7184564919731	12.0724307977443	15.0643212579206	17.0418035093962	14.2525645707217	19.9028667219177	18.0588498331657	20.178835260012	17.7734192261121	17.7016257166907	10.5190515310156	14.8173917148314	16.5317195566294	11.8568102645091	17.1592831243524	14.4299123635064	16.1175383631301	0	13.7894336007718	18.2724691087772	16.7992345558388	10.6424384808516	17.6438558392077	16.7680320022937	10.0974792588974	8.5050510254251	0.939393893162102	3.1462046125226	8.4230075565914	12.422944889141	17.6684785643926	0	15.7301788680707	16.467923842323
A7	A366_e1	A366_PE	A366	4.1418000441585	0	10.8563700071658	7.1384851706838	14.6300464228805	14.1606817646355	4.9140300874152	3.7642445480087	14.6937387931679	0	9.5945500770282	14.7070252700868	3.8046248084724	10.4653029725038	0	15.2743643089979	14.0454865147896	19.1455640737973	19.1972204374323	20.2175465562594	17.2394133301488	16.250937793018	9.1947729455622	14.9483592987596	17.1792909261299	10.0980062321135	15.5655167055678	11.8059609009063	17.226358654127	0	15.2514054845224	18.2585191784119	10.3707645600083	0	1.5104858174758	17.2135141155608	9.9623451011457	8.049782607182	1.1580487934158	13.6164454764201	7.3047629159291	13.5348533551666	18.5244712206934	18.9431742317881	11.8861811757179	14.0184492761743
A8	A366_e1	A366_PE	A366	11.5532730920768	13.0421717550929	13.6662111524982	8.9736278092257	12.5729684785885	13.2686224295474	8.9796047789154	1.5642170251991	15.2299339345305	0	9.6013157477802	14.7524986227581	6.0839006982613	10.5821327989774	14.8252621691947	15.9691650714718	15.2251982593298	19.3949469576738	18.9036460670411	20.1030023096628	16.9394307562682	16.335546752138	7.7300151259566	15.4817345566398	16.3949258105451	9.2315119000995	15.1370107846422	11.8649098296529	16.8825118337001	5.1169901935902	14.5555678748393	17.8363941919542	15.4882606410671	0	0	14.646876700369	10.3769620460826	7.0620427441053	10.5157428464507	15.5546108934242	12.4453071840128	14.7612938383539	18.013400509309	18.7347116314383	13.0301458752411	14.0829230680567
A9	A366_e1	A366_PE	A366	14.4139684838933	0	12.0391656376716	10.0261594441508	16.047611554226	14.1535840083992	3.4561452908846	1.9526270138115	15.4362324151908	0	12.5354688372301	16.8993774035825	14.4040657291742	11.3862465452963	16.5591236315688	16.3398140037586	15.0390878475014	19.0744398288481	19.376122857864	20.2079570010586	17.5136775084426	17.6788483871626	0	2.3333665125491	16.7939394749637	0.4915575525809	15.238435941755	14.0713106417008	17.0318640450224	2.4976260648128	15.6209848432189	19.2255661475085	14.9079066156774	0	0	4.4097839349897	10.3520056027191	9.1314167205862	0	14.3260320722288	13.2771213363868	16.1508414946292	18.9804401743903	19.009613345194	14.4696524235452	15.3861042144239
A10	A366_e1	A366_PE	A366	14.0143534181241	0	12.6939610032168	11.2860104998848	14.820957760725	0	6.0827535612684	2.0613603948026	15.5933632816578	0	13.2656151741814	15.5666845842968	13.8137133835382	12.5281512893761	17.1649541098597	16.6462509014204	13.1100930649234	18.6449938910499	19.1751893329741	20.3622143527655	18.0171718781147	16.2815829854466	10.434935181606	3.8700490306921	16.9319458332341	11.024673010747	12.8828418859598	11.7903785325308	16.5134211491522	0	15.4553082869003	19.2701186079684	0	0	14.6772428437998	16.4323451447794	10.4530215798292	10.986414486515	0	1.540229184832	10.0912017921024	14.5783375117287	18.845609073667	17.6808778879026	12.2903450529544	14.7486714758986
A11	A366_e1	A366_PE	A366	14.118655141813	0	13.5744451840857	8.6101270682161	14.8482646539958	13.7679923856974	0	0.674521393527801	15.1505221736399	0	12.9585972096373	17.1837015779671	14.0364416668396	11.2227128982164	10.6480143399771	15.8168354775045	16.4177258878796	19.3333583019619	18.974533576115	20.3478241435135	17.567285241089	17.0289784147362	9.1177861816759	0	16.5736178076575	11.0887910396631	14.9496009519344	11.9118035874417	16.8266403931018	14.702547078523	15.7640297543363	17.481859889936	0	0	0	17.1142425951352	9.8381611982122	10.8074641071315	0.799094028825401	16.5252398379003	6.83504595496	15.054743720868	18.7694802495213	19.0480496045852	13.6070697327208	14.8969325340104
A12	A366_e1	A366_PE	A366	14.1633249322398	0	14.7536343298594	1.6653811008165	14.8814397415988	11.6369498262982	6.0041947351739	4.2301443896618	15.0176763371515	0	10.0253333315555	16.3286414904868	7.6556177429858	12.351699096678	17.4598066821066	17.8133950796286	12.8636501128244	18.4217885007115	19.2626497856141	20.4575446138969	18.3255128452861	17.7124615029805	12.6165230024656	13.8975184005301	18.3570350105707	10.440618666321	16.3536856637563	14.0196042589338	17.7286684927004	0	15.3409469705299	19.9000493362893	16.6960129839992	0	0	14.2333180919695	10.0225335686298	11.2139338615903	3.8056568830063	0	11.0336196211024	17.1278768192647	19.2406868208668	18.9777528195764	16.2805114314121	17.1333421258923
A13	A366_e1	A366_PE	A366	13.0569846190357	0	14.3175997096684	4.2255754302847	14.5854956652908	14.3407767591911	10.4567830513893	15.3911589836892	14.507029797369	0	5.5659886481147	16.0489245860415	11.984637811254	11.7786616783864	15.2667597919289	16.049304958883	12.3365650957962	19.4296490785628	19.0505825595014	20.3960394270583	16.6163240001292	17.3908508293903	0	13.0688654055833	17.1586435370033	11.2845563178377	14.7585965928468	11.3033811733911	17.0746792985179	0	11.5816974903136	17.9347962638229	14.4781317732924	0	0	15.475175371407	10.8568385306673	7.2736929959664	0.803516187507501	13.2064121015023	7.4829000830942	14.2291007597652	19.297746475816	17.4589527826277	11.0296646161018	15.7297027084118
A16	A366_e1	A366_PE	A366	3.451336225758	9.6027229803063	12.9707930396929	6.6886389046265	15.2922680028632	0	10.8946394811452	3.3973587436068	15.218784680808	0.406097575267101	10.1311723280709	15.3273650402069	13.1036817454444	11.0086523863721	15.963813103187	17.1707252055173	13.5214070163029	19.8271769626012	18.8635588121018	20.2535247801874	17.132724201439	16.7655023990665	9.161511990838	15.934906485867	16.944823526594	0	15.2310466601913	13.0711290154775	16.9567866027479	0	15.0645503776364	18.4446719385992	16.2632471618791	0	0	14.6045412278904	10.6240763925415	9.2593516376584	1.9234179619633	14.8686658930763	7.7691697431934	13.759549161525	18.2418267658604	18.7938237486441	12.0664179617208	15.7143044652485
A17	A366_e1	A366_PE	A366	12.2128115101559	0	14.3769202503467	9.244127695188	13.1617616804095	14.2038182109513	10.7503572006935	15.7268645857377	15.6945659713969	0	6.1221292726213	15.6119715031871	11.4627779812073	12.1562501044019	16.101095571551	16.5548868940627	10.6009984285879	18.8588780656841	18.6110151920402	20.2211420371153	16.3203272092389	17.2881975293561	7.9285422362874	15.3830363320374	17.6386781460559	10.6927750502197	16.0117175776712	3.3235725628382	15.8481556063515	0.6711895277808	13.9118040892797	18.8940169677155	0	0	0.725114575589998	16.8738248051374	11.0686363282517	9.4341590407337	10.9515316480202	17.5537529778769	11.5368121151702	14.9005923214941	18.1524504780157	18.9660907479165	12.2960532738266	14.2340455788447
A18	A366_e1	A366_PE	A366	15.1697800133262	0	13.215534445555	0	14.7842748050972	16.0701253421329	7.3080637830393	0	13.2667700355518	0.671355412276601	4.4749783071609	17.0820078170002	11.3099279730815	12.197418128862	15.1136719187536	17.4098995355003	13.7125638474727	19.6573560669442	19.0793010331783	20.445991916336	18.0211925798949	18.1615652204841	11.8247906277357	16.6106076072353	17.7852636013746	0.2571348303658	17.0425558660271	6.5419156826109	17.3941270682837	0	16.3561070591347	19.7343415678394	14.8918917882548	0	0.527376666016501	15.4880649589047	10.9036248315702	9.7481189002645	0.298152800176801	3.6799729174786	12.4555962689753	14.6746728629251	19.1805007559576	19.2569577751505	15.2737711624967	15.4653936562497
A34	A366_e2	A366_PE	A366	12.6047110580655	0	13.0394653218612	7.6954284846888	14.3506747924875	12.1260712935646	11.0041334169824	15.2728996579162	15.9040569044651	0	11.4282665542908	12.3496082240889	7.9012049943753	12.5146869714962	12.1824743544906	14.3892954812712	13.9341659977654	19.5412174009399	18.5697402123347	20.0716421963072	16.1974594730254	16.417897822694	7.3117938980542	15.3190378094444	16.9534052572177	10.284519157758	15.9791124688006	11.3929239998263	15.5582835227497	2.9061343393005	12.7715478061082	17.0420339277428	0	0	0.719273629904698	16.2537612897517	12.1199229379963	7.1990984971302	10.6618183481617	15.1126074565501	6.4569355603155	11.7337001277419	17.7695627566033	18.8793428275661	8.6982955963696	14.0328921336193
A37	A366_e2	A366_PE	A366	10.4332784304215	0	12.6516677439372	10.0950005473197	16.2537036460374	12.3456951772573	2.1813945289928	15.9826488241454	16.2335787257603	0	10.4705651371539	13.3438530289474	12.9719605292335	11.2733718402171	0	15.3370091338943	11.531233285478	19.7966206443783	19.0045563327654	20.4842138123252	17.1236100237816	16.7394642363439	11.4856848997966	14.0328254284623	16.8954670864215	11.5720762752032	14.5222992904897	11.9796013186144	16.4955195433138	0	13.550153116376	19.0018185608784	15.2032911025581	0	0	16.6916332643651	11.7441717409388	9.8461220828115	0	2.1274941819178	15.0814628145656	15.0666042382409	18.9431378719272	18.6514410586278	0	15.4253779970073
A38	A366_e2	A366_PE	A366	8.9356001252463	0	14.5700572567472	0	14.294417058952	13.4934997984272	5.4059545793309	17.0405481810461	15.8350224878919	0	12.656609405645	16.2646372463597	9.5990729341372	11.9998338955316	0	4.0663230446635	7.2308525336113	19.4060281527356	18.7984683268601	20.3222804728741	18.2063096203731	17.7571729372962	8.3763599215427	0	16.9363719998863	0	14.8560958325559	1.7718616400686	17.4426842163246	0	15.5117891562797	19.0175700276236	0	0.127131884788501	0	15.3661162960353	10.6959105600171	8.6094810276771	1.706794270194	15.555694481957	8.6453463442476	16.6512586913071	17.4497646268916	19.3646237250548	12.7669425701209	14.1221939573121
A39	A366_e2	A366_PE	A366	11.9284934916861	0	11.0650128127602	5.807600082555	14.6053216067994	12.5806531196596	5.5052383316297	12.8763730984785	15.9558491169215	0.448740781062	11.460178017407	13.9174303176914	9.0223076166852	11.4661021757097	0	16.1573607026526	0.905138183009502	19.0319700736205	17.9513287865413	20.0892250295676	16.0680311427903	17.1910282173944	8.1098311609266	12.8733350115533	16.3982496223925	9.375313031392	14.8244765326739	10.8242331954553	15.2215650677163	0.513412499039902	12.4602600706	17.4092993872151	0	0	1.9656695449085	16.2104573909181	11.8822689245793	8.694887827026	0.8939220991459	15.5347698585522	11.5357480708351	13.9976915142386	18.404343698571	18.048963371869	13.0316300168166	12.7134261610113
A41	A366_e2	A366_PE	A366	12.6891588431806	0	13.8180313015592	8.0105883788677	8.823357203448	13.426811563489	3.6680574609128	0	14.4149724151889	0	9.4591520347513	15.5092292421821	7.8214218962521	11.5715804639507	0	16.6649228455224	16.3107412904956	19.5156061714091	17.1532999664098	20.0972133171688	15.7277439324549	16.9109683659495	9.5138053557277	14.1260290654301	17.4292000365041	11.3949801899495	15.013640526357	10.7066555989911	15.2871144067221	15.1503409441301	12.8682315840724	17.6816998637527	0.329415836487499	0	7.6041695386031	0	11.7691081624048	9.0168087599824	11.1040218889947	16.8711117524399	9.7771105989572	12.9532882203217	17.3879810590493	17.6261444188745	10.6755870525711	13.1155521206627
A44	A366_e2	A366_PE	A366	13.4971387690546	0	14.2718520163455	9.30213143634	14.910290519993	15.7616863577618	7.5258496102064	0	15.7921053420366	0	12.6444691419858	16.6693685036836	3.9333241755071	11.9408464238917	0	16.9813010958336	14.2542629810788	19.2828734399758	18.9153706587007	20.2981410856365	18.0871622042881	17.3355055140972	11.2725359232993	15.1145881740786	16.8016191046206	0	16.1830946670875	13.6925606371426	17.1115782364535	16.2403859076619	17.2875772093689	18.5419871408774	0	0	0.700389608282698	0	10.8672043112823	10.4219695941444	2.1473620290138	17.2334354450459	13.6184849307546	15.0651218365092	19.0073088364931	19.3834351450667	13.7828601625724	17.053129918976
A45	A366_e2	A366_PE	A366	4.3547926464556	0	13.0271398332309	0	16.0230953410732	13.9729402539379	8.2964253555503	2.6084155377812	16.4243150008905	0	11.853235756717	14.1709828605895	7.6326293289008	12.0523234443909	0	16.5587085171993	13.3427840015974	18.567340637594	19.3078976017926	20.3255087630403	16.7055744246328	15.9718589042118	0.994790620607802	13.2611617255623	16.7980069975509	0	15.0533549832544	12.7736588195956	16.6996989585822	14.1871097145994	14.930609395113	18.5965284938066	0	0	0	16.3085084030504	10.3327349038874	10.2964937380774	1.0214148868694	13.0987658617626	0.008041351475701	14.3804972443786	18.7835889128207	18.9367372025567	14.4201319989409	14.4686154704243
A46	A366_e2	A366_PE	A366	2.8772000805345	1.546742102032	12.8018460216971	9.0327295927515	14.1933862198825	0	2.4196275776015	1.3624367541013	15.6242220942868	1.7320113744286	9.4290329752372	13.6056968983693	6.8475770456957	12.3315691686974	14.0496387976149	15.7878018826214	13.1290393678384	19.0042554213583	18.6724659130076	20.1991887540885	16.7248902207335	16.9847819735908	9.5774413254255	14.5568379809672	17.7362738823802	10.4630441882775	16.5799085884183	12.2701231291273	14.4604671833259	15.8215568422418	13.2442844338893	18.0947560398465	1.4266317589403	0	15.3243898247847	10.9176136499798	11.3912338294961	7.2157138719123	10.0245191277679	15.2345280625676	7.72105702579	13.4071879371702	18.8733070062642	17.6174071203429	11.0666234780721	14.5148793104868
A50	A366_e2	A366_PE	A366	5.4396009916439	0	13.9092354599727	4.1185850481015	17.0859069825484	15.4432499239422	10.8866649456882	3.1068104254504	15.5880811393616	0	0.942879950166301	16.3513729561347	0	11.7026215645701	0	16.6674203339541	14.4949506102882	19.7632743636775	19.3608787503752	20.5216856563873	18.41785406377	18.1906887924693	11.9323823343229	16.518460493411	17.0050436208129	0	17.1498803172221	12.2075180270245	17.4357436411627	4.6820811733788	15.7506112414104	19.5270700756586	0	0	4.7269762631991	0	10.5943405798508	12.3860086944846	2.0667522388235	15.8027666223249	13.826381328005	16.7571595674165	18.8654693562828	19.3268044979176	13.4979856300599	16.5849967155201
A51	A366_e2	A366_PE	A366	13.7771926336041	0	12.9741392741901	6.5222378540217	14.0142647983003	16.2942632934713	0	1.9514822714959	16.0721398161906	0.6367154072034	12.646832833285	15.8066244951955	8.2698893756651	12.409210547034	0	14.5012202912745	15.2287323577628	19.5548268276995	18.9841096247364	20.1244078595899	16.5579602912417	18.0044986459454	12.7527242978944	11.6769196667719	16.0734121661677	7.0209941938841	15.8693651605163	13.0680341269564	18.0202550454208	15.2052782737862	13.8574796014026	19.0325127303359	0	0	10.1080414231834	15.9254067209651	10.6204871381316	11.2782509347214	2.2609426768598	15.7169997503008	13.328798936551	15.8162621425839	15.9381835165495	19.1574223052558	11.5991232044324	15.3557476147554
A52	A366_e2	A366_PE	A366	13.2871734390753	0	11.4796150793833	0	14.9134009404249	12.7673234453608	6.7146207113638	15.7153014521183	15.3458198365224	0.061056929973901	4.2035911129201	15.17574291828	9.2305030014457	11.8233834511692	0	17.4220578329887	7.8105579490112	20.0711908853121	19.1413338095875	20.3609093941817	18.4713313450376	18.3343517178724	10.4327012833799	16.965373400112	17.215578590442	9.761809657733	15.8518797501728	12.2910056425013	16.7071996319078	0	14.2655043156138	19.0198489917988	17.8265597178745	9.6020693127966	17.5033849754918	16.763707287643	10.6284246475951	12.5995337052138	12.0829982593882	1.5035438576725	0	12.8998483664321	19.1253523073586	18.6019557371277	12.8393090900431	14.7539020384662
A55	A366_e4	A366_PE	A366	14.8274499264626	0	13.0539694087403	9.1522633625316	15.1134981971617	15.0836014611696	5.9253938841721	16.8975466474034	16.2519279314592	0	12.6179612207077	16.1117846697306	12.3282521578887	11.135680383663	15.2520712038893	16.5753524685663	12.2319306722386	19.4773056648019	19.1234171290204	20.0901380585886	16.3143168346735	16.7117527836906	9.2346941966623	0	16.7281303072822	11.9075282350964	16.029463273652	11.1937079512821	17.2677323237144	1.9268341250314	13.7380522354867	19.0727279213767	0	0	0	14.1175058909144	11.1282002304137	10.358812166081	0	13.2367320266396	13.1708273053423	15.5926421587499	18.2560945404544	18.7907792643198	14.3433852942153	6.4780607494838
A56	A366_e4	A366_PE	A366	13.355932952455	0	11.294936261458	8.7823983842883	11.3280324445636	15.248023971514	4.4915852674818	15.7114594206614	16.0179833510196	0	11.7844556850755	15.6956641310811	10.220792143178	11.6597650635489	10.9689203163669	13.7700051511282	14.2313659986941	19.6309954757379	19.1513100212729	20.2328861291716	17.9208305699661	16.3723420577418	11.008903706048	14.3239566332409	17.3186238017224	11.3499626715402	15.5900358696101	0.255849032137402	17.0734080354368	16.2072005447439	14.2422670493042	18.2875891551688	0	0	0	15.0350330572416	11.3348650697719	9.1965390206917	1.7465938263736	15.1067338651474	6.7916619779009	13.5829954239448	18.4481675865169	19.129523052452	11.6554354011449	14.7538152500259
A57	A366_e4	A366_PE	A366	14.0453481849898	0	13.5629151368493	0	14.5649203035031	14.2835094559726	6.6120302037952	2.914726214637	15.5987731316982	0	9.4940183366465	16.5382917656493	9.8588308224158	12.8433349252134	17.3900047594802	16.8048523059599	13.6298668472263	19.9019034957695	18.8351970845796	20.1847447750447	17.0325155896521	17.9300132717374	8.9523227152963	14.2976203362793	17.0931610090318	0	16.8859496959937	2.4444088199562	16.6477160050755	14.658196281536	15.3386410823561	18.2668279804641	15.9864463668964	0	0.769370558826001	16.9032833095875	10.7602098718145	11.2275671847879	1.8281634344973	15.571433776925	10.9381589323446	11.9392061170796	18.1990073555196	18.6584774460809	12.9421244668701	16.051445403839
A63	A366_e4	A366_PE	A366	3.4625894077573	0	12.9602364551859	0	16.1818036447349	13.7963521913568	1.5657668139349	1.2409874140649	15.7367504907406	0.7524136846136	9.9882573518958	14.2058613296147	9.4500425128678	11.7187714407172	0.049237978916199	16.1497161069895	14.2985253326	18.7687319111741	18.7550033127018	20.1227047805987	16.7488865201764	15.1513797526695	9.2291042257789	13.5391402613906	16.478096854068	1.4834522193303	15.4258551401299	13.2237807806229	16.3349324002147	14.1788023142492	14.3249229177797	17.1753246695945	1.3800898008705	9.8442909385911	0	0	10.7095996590996	6.3721981331874	0.4963548602801	12.8436728131974	10.4729918982119	14.6101127133707	15.3977956803114	18.3107042566985	12.1658259612274	8.3026477611669
A67	A366_e4	A366_PE	A366	3.7181719327928	0	14.5014428567921	8.2027068701592	13.5738446130732	16.279541826409	5.4436325543842	15.1414250405367	14.7543792019749	0	12.3100313832627	17.2388733067226	12.3901190365413	10.6324943466922	14.8612262053806	16.9074420819216	15.2684012077518	19.6122509679714	18.7788027030114	20.272619460783	16.7558228340369	16.7588872038598	11.2956198311588	14.9334091833568	16.8631958492645	13.3245087622912	15.9131285293549	13.1433983174002	17.7012733553713	14.9170880751866	14.2724358561102	18.8726805361053	15.242031234961	1.5020690348408	0.349421767724198	16.4823215377223	10.0988271942983	10.8518556498267	1.8297123104852	17.71143960786	12.8126324124629	14.7781040508555	18.2892617535122	18.2224430606794	14.695530286398	16.2249099617863
A68	A366_e4	A366_PE	A366	13.9235564624636	0	3.2414175271018	0	12.5252278389687	16.5784693695543	1.2326525894101	0	15.0127426382237	0	10.9858769867617	17.6896089597675	10.0586635474384	12.0515753801142	0	16.8083532957069	15.1963806974456	19.3460217558488	18.734950907705	20.3490886325388	15.759256070026	16.9257834936298	0	0.167957008963999	16.8549331978782	11.2315978636394	16.6958939424811	12.7046426931875	17.1123162074273	15.1893371499162	14.5358355686998	19.0051354694309	0	0	0.734006967212299	17.1300082673799	9.6031171370278	9.8335432254994	11.7599627073694	14.8471925579838	8.8774221944862	14.4148180427725	18.9101931959391	17.8009134597169	15.0584725676486	16.6285174404176
A69	A366_e4	A366_PE	A366	14.4161801923623	0	12.3956804536034	7.1691690255246	14.9281489444684	16.3994723972035	6.01607392834	0	16.0309609624597	0	11.8113459843806	17.3065750150836	9.7755181161635	11.2762930891416	0.037414442700001	16.0253174715803	14.068278150163	19.7034513400863	19.1836370407853	20.3365260123196	17.8385211780832	17.8845451749657	10.4616220063939	15.0805355383616	17.6593112479381	12.3375389192076	16.3132227872694	12.1639046786241	16.0053778151538	0	15.8053954728789	18.5461371588776	0	0	0.8062415287806	8.6913417732456	11.3401132827543	9.3789597202934	11.7028203629643	16.4362530779033	10.9144536063017	14.277995060363	18.8765050363691	19.3462439430019	13.030814742147	15.9737880955819
A70	A366_e4	A366_PE	A366	9.6195253877017	0	12.3303670079157	10.0726539921726	16.2379803711907	15.8503085351355	3.4413204465592	15.6030038198875	15.2123238021269	0	10.9845819131206	16.3016256682983	10.0389006731795	10.7105688463289	16.7794687929128	16.4780349437687	14.2800313190447	19.597590254247	19.3840926730869	20.347660198671	18.7538251677081	18.0156816004312	11.1970034300015	13.4526282824456	16.8604406290479	1.4924409011296	15.7366407919728	12.6266822681138	17.6030080289136	1.6591075216385	15.9482860660175	19.2856093937404	0	0	0.066628367442601	0.272497153264201	10.2697438358958	10.2019356855572	5.0820779457488	1.3527405746031	12.5927688793451	16.0486801370746	19.3652043012233	19.3753826049168	13.0581670609752	15.1000058111188
A76	A366_e4	A366_PE	A366	3.339124312486	0	13.4351150307721	0	14.1228436742705	15.6552922573131	7.5532362791148	16.2604045096121	16.2490776760145	13.1958485568794	12.5030747277971	16.6729435559998	4.165965192664	12.4529774181822	17.4088405577248	17.0158849181442	13.5039668992136	19.5571899589765	18.6943312342557	20.2607891952323	17.2041447677908	17.5283659114702	10.2926794258304	12.9670854919937	17.1722992822314	12.4578925366632	16.1519321245353	12.5312885882659	16.3604671581208	0.708314624944499	15.0599514386346	18.3163402109522	0	0	0	14.8357405759684	11.5743756364428	9.8903346698512	1.9982154824906	15.0011059975044	12.9679500355989	14.4376164266783	17.6143578295828	19.1622107985223	13.0234457944024	15.1308891888667
A77	A366_e4	A366_PE	A366	12.9634293578101	0	13.1889288853151	9.4661000617571	11.6946808647157	15.287413644299	4.3768384375973	2.8070666310394	15.6773394788923	0	11.5617491730483	16.5282607923936	9.6368970317053	12.1248010656853	15.1160261393283	16.7389666242148	11.4857214780439	19.8778916140403	19.0262954739917	20.2366633038222	16.7809653756707	17.3834131217809	7.7612510616306	14.8141783610839	16.8038961994796	12.4693323451138	16.5721718179354	11.0555840405973	16.2135914124999	15.2626888393565	11.8922726509171	18.4758384821872	0	0	0	15.7305768812919	10.5843197288459	7.7014164540229	11.5253410175449	3.9222066998265	12.2534692928055	12.2867318932841	19.0379016541702	17.9898544348907	11.4657445488721	15.7456896884574
A78	A366_e4	A366_PE	A366	12.8309917803933	0	14.0257274062587	9.2876794737237	13.893726061861	14.3264571969047	6.7592119485238	2.8436796547212	15.1385860846101	0	12.0165464204738	14.7337728150667	7.9726956328522	11.9709281426881	0	15.7786766279532	14.4415588072032	19.0944068526355	18.2620820413454	20.0862183891143	15.7119710770986	16.7499340316065	9.7270322692034	14.742983085871	16.5961487078299	0	15.2004018026071	12.6547274537302	16.2996032874581	13.1967934234502	15.6672431685919	18.3429148034918	0	0	0	14.7777740039388	11.0616963902522	5.5042158882752	0.749688542610201	14.6507112729819	14.3368859035906	13.6569947177345	17.760329936987	18.9307789095082	11.1966213222978	14.296858226097
A80	A366_e4	A366_PE	A366	4.3357233873517	0	12.0520525221806	11.0603984822527	15.9218935157558	6.4013258520627	12.7994709825229	4.3664823162272	16.0347096873633	0.085365203231099	10.7187936042942	16.2782010859868	9.3565188794335	13.1264722919191	15.3062145810712	16.479729872408	13.7419121463036	18.517349767037	16.8350766141597	19.5004993929951	14.8931028019604	15.7177006390217	9.1978513616837	13.4696295760969	14.4289098766028	12.7713479735526	15.691012251132	1.1851378374082	13.1467081359814	11.7459807963976	13.0362726493183	17.3588540132307	0	0.076777006902901	0.4971877628799	16.3146710513519	10.6684335158657	6.1321776888485	2.3938469720056	14.1145179645039	13.4959270322777	13.3005259101441	14.4070431564283	17.062608617339	11.9754976873987	13.5835429129346
A82	A366_e4	A366_PE	A366	15.4078595935992	0	13.0800645168506	10.4696465898493	15.2461443326949	15.3204522310743	4.3966222541469	2.6189134923564	15.8098928284586	0	11.4408217847293	17.8976535895742	10.6066226542179	12.2358432693744	0	17.6959756330707	15.1675143991174	19.7911301172771	19.0703858988819	20.3562921634752	18.989882565684	18.4139377489156	10.4436006292792	10.5944243376304	17.4461352193138	0	16.9626201028367	12.7789020832126	18.2025094872597	0	17.1518400258627	19.5567036912648	0	0	0	16.1503141388616	10.6231096897308	9.2876481860369	3.1585664127758	15.8945939258724	10.6271679200944	15.568493526104	18.2988010012512	19.3983659900104	15.2201524197319	16.9638819844423
A1	A366_e1	A366_TE	A366	13.0054145209315	0	13.0010466058922	0	14.4665973959116	14.6867016848883	1.8742694141851	15.6973489297858	14.6718423995566	0	16.1330833508837	17.3540251300254	12.0573021775515	10.574182635848	17.1828482863914	15.8636567356618	15.4735902736463	19.7516906378833	17.5685815511473	19.9153951100833	16.5502058372945	16.004249452963	10.3397056920954	15.8444792581684	17.2057470927213	8.6707735190519	17.1943597667259	13.3202766616115	16.9048181620716	17.4355854090624	12.5791729705708	18.2929357639589	19.6060090553242	0	0	15.1980737770417	10.4866881738573	6.7369751101846	13.5949311563383	18.0181551043093	14.9934680959122	11.6965912532831	0	16.500623162705	10.0372659445053	15.0473717455622
A2	A366_e1	A366_TE	A366	3.458586709799	0	13.1551949573678	0	13.4869361736505	13.3400569892674	3.8581678851772	16.2396006638755	14.1377591700647	0	14.8950301884133	16.5338643507467	8.5923969026533	11.0161312853558	0	14.6268006303875	13.9652005089167	18.94336366711	14.5563879634211	19.7104756971448	14.6864212593218	16.2245012606061	9.3325023985977	13.4972409783988	16.3865140666073	7.0808688004012	17.9333308300676	0	16.3119849840637	17.0055372304437	12.6059314376663	16.2815543948726	19.8739603074009	0	0	2.2878559512199	10.0744884840617	3.9102074899537	12.2187486770476	18.5603212204804	13.4817628458421	11.3131594465333	14.0944078710032	16.2744638088664	11.7475891155405	14.6003200371759
A3	A366_e1	A366_TE	A366	3.9767455285012	0	14.2212110996637	8.1972708562157	13.1410976908057	14.3018991036042	7.3145313757896	2.579882569089	14.1205813634258	0.744565600634001	16.6528451400139	17.3882431611222	10.2158713148331	11.1320148864059	15.4167552129084	17.7311948227645	14.7089413443344	19.6692647674209	16.1598759707673	19.4628322446226	16.911253509514	17.5939514553513	12.7416312397574	13.5812790568056	17.8940640534483	0	18.061934275059	11.9790146239861	17.4653024329066	18.320033269622	13.8749910652936	18.6574129561915	20.3550786057179	6.6138072905138	0	17.1274818335908	10.702609362944	9.0268495367717	14.3885267358198	18.5437650964123	9.5985080160645	12.091854635788	0.7638379315385	17.1679314986699	13.2973232815543	14.4802845813337
A4	A366_e1	A366_TE	A366	3.915896565505	0	12.0309737547026	0	14.4940923629383	12.9353039120771	4.5719982715839	17.0071638940834	14.9742200231507	0	15.9810736270341	15.6633035317341	8.307867557084	10.5718356501071	14.9934694155964	16.2048471548004	14.5002422788303	19.2480763133536	16.1744049870322	19.7397637855646	16.2193966117333	15.0350692875133	9.2539997223222	14.8964363365781	17.1880555890754	0	16.3243062966335	12.7595569740287	16.6984286990098	17.683221258233	11.1348459456545	17.6114478288522	20.0080052973172	8.631146024459	0.6514093233565	2.2113805151509	8.7858385640588	4.3489069738124	12.919814554249	17.5522988731213	13.9454586920546	10.9121577583916	14.3950674185504	16.6581486599567	9.6913368933312	14.8075545340259
A5	A366_e1	A366_TE	A366	4.2901337797005	0	12.9796675490717	0	14.1992462071519	15.0725548683249	11.4235285652285	2.2083742071475	15.8846439293753	0	15.916734937872	16.9365878026774	6.5527725788172	11.4704082908445	14.4272149757677	16.6682977819987	13.5607016140558	18.593773300844	15.1634871036926	18.8997897512546	16.4288120618381	15.8936057710414	0	13.8682569955597	16.0522268847877	11.8821071456093	16.8936790987273	11.6916960370686	17.1248435856714	18.851841868754	12.8883016275578	17.3981095418385	19.4343682447439	0	0	1.759325578274	9.2420849669468	5.1719986396216	11.4997333387396	17.4551646833827	7.0378233214608	12.8453418020701	15.8250068284755	16.5268141280716	10.0780650362587	13.445381797661
A6	A366_e1	A366_TE	A366	12.359993491459	0	12.5342767843905	6.4434004852853	15.4057309291768	15.0140088406126	7.4126879362875	15.6176986078974	15.7745740972983	0	17.1491321792772	17.6064029652176	13.0090132481574	11.4093373925856	14.909361267372	17.2223651466974	14.8888177979666	19.9728313970558	17.6046389168095	19.701820733816	16.9156001761821	15.0813706996957	9.9216188178634	14.8974719479386	18.0083272257525	0	17.4249997851228	13.1136099602679	17.0098358030635	18.5954443902862	13.5341786248013	18.0969616811114	20.1999132105803	0	0	15.5041786310856	10.2783945581674	8.3849183482945	12.4957743946331	18.5511102842144	11.3683068482167	13.2125849244328	15.9472308558812	17.9148487959875	13.0164101333229	13.6700310479713
A14	A366_e1	A366_TE	A366	5.0081089666129	0	14.125589706435	7.18076406122	13.2087005380944	15.0118485937877	11.0638610228425	14.8339969795531	15.2964531728486	0	14.7892535612249	17.7791304490443	10.5841697079506	10.9558152901384	14.7606162695474	16.8255098348734	15.0485903532724	19.2132336508106	18.6017175789242	20.2418451819497	17.0110748415865	16.5577628213274	11.1030226548805	13.8954139617604	17.6226175540436	0	17.8406982159878	0	16.1073297945702	16.5062026181036	15.704605788125	19.4963119970704	19.3338190927642	0	0	13.8452270976206	10.0748232311221	9.6814665514177	11.7281880795825	17.4579660931349	16.0224144972252	14.3697676567487	18.5571843463292	18.7212363710538	13.1826889512682	14.7447541410562
A15	A366_e1	A366_TE	A366	3.261017803247	0	13.8713372978655	9.1639977876926	13.192864550608	12.2568923012751	4.9896934911295	12.9697020758896	14.6049396829708	0	9.2643522957372	13.3806657097286	6.9104112809114	11.4777085978167	0	15.1768384101837	13.0093617237766	19.3074990775491	18.4745272285946	20.3017460880529	15.4414220071038	15.2606560330544	7.8390568149398	14.8078091031533	17.5683377827275	9.2725669019137	15.4965782272702	9.8342041008968	15.3923463173135	14.6802431844903	14.9055069728042	17.7185837465316	13.8387600606548	0	0	16.228157931064	10.5701283329773	8.11334357466	10.9834006481749	17.0499180309187	7.0495433600579	13.4817128644591	18.4560970709636	18.8928036947013	11.5449615068612	14.9071042835207
A21	A366_e2	A366_TE	A366	12.851901044857	0	13.4081723869777	9.4328318391212	11.0285238234991	15.8169514976774	7.185613369646	2.4575494972533	15.8638680534026	2.5042225939743	16.9357826768958	18.0983699067456	11.1333594147491	11.1080998887326	13.8178608372801	14.0103980369733	14.5878822605323	19.4336386438919	16.91599480171	19.9551766231499	16.2868195053386	15.7288881242607	9.808249262556	11.0941146474276	17.1874327914965	0.271808444302199	17.7005676156444	13.5702926127195	16.7655521132275	17.7934040752522	12.025101052698	17.6039574092513	20.0199446363438	0	0	0	12.0427848795808	9.6123094327447	10.3640419821052	18.0190868299359	13.5762051643392	13.2463825384183	16.1220618378627	16.2076054503934	11.7303845266606	12.2389003227443
A22	A366_e2	A366_TE	A366	3.8812193157838	0	3.5047760830748	8.5952984334348	16.3477473579424	13.8533898059606	4.8564831847585	0	15.8023317953388	0	12.9755484826947	14.2094704167658	0	12.6513470259856	16.5090756465667	16.4058012972658	13.0038333423767	19.1242397368622	15.0630474765731	18.671401112216	16.2024441448933	15.4618519664923	1.8900310404494	1.3972597578498	15.6476337615627	1.3076864716869	14.1935434889655	1.2341055610043	17.0620808981381	15.6145878434753	11.6701525170159	16.2889772502774	19.0229809894058	0	0	15.7614617543952	10.036006070411	10.0240016718714	0	15.3421897182812	9.153407175252	13.7322216110265	0	0	14.0756530775303	4.2696191944989
A23	A366_e2	A366_TE	A366	14.5265883842704	0	12.9427609883041	10.3216617757049	14.7371927367349	15.270829273914	4.9564418107885	0.178107096011701	15.0576023698972	0	17.5384318756639	17.8855193103448	12.2458448312789	12.1410628874235	17.3097517835157	16.8897086397768	14.9622631723975	20.1888854290886	16.6800178647454	20.2526070863898	17.4760909206019	17.6239555104536	12.2819136213621	14.5064535069291	17.0731558811046	11.9603619052098	18.3756501279375	0	18.0876339848478	18.4206307045076	13.9740357551424	18.8090869648525	19.968531773552	0	1.3875833349734	16.7240346578348	10.61434300835	9.7587928586575	13.5497560030557	17.6483609695712	13.5997740112035	13.1598889880522	15.5594036711533	16.8676452701624	13.0458588250399	14.6842984882061
A24	A366_e2	A366_TE	A366	8.2727795363146	0	14.4679621636797	10.7060953276523	12.4399941594257	15.3939043001053	4.6682808920634	15.6573008317102	15.3173397040387	0	17.1967634244808	17.2351646078686	12.5457537924367	11.9607024390992	15.6192830974609	16.3458749458084	16.8682203754271	19.3533684262169	15.9734893369462	19.8019986243875	16.4113778822187	16.524516339053	11.7052238810229	14.4134749447845	17.1145794777503	1.543811595667	18.1578156146183	14.6956482989506	17.8008717611627	18.6371445364419	13.8498907904203	18.1960375331184	19.2311880590075	12.2847278037391	0.823021643409401	15.8001735735225	10.6518822940356	12.1821261012802	13.0252542863938	18.7120487122426	14.2381791518975	14.5668974007045	0	17.1127206093207	12.3436485004815	14.9715199545554
A25	A366_e2	A366_TE	A366	14.4536391709132	0	15.0416624540463	8.1551064402545	15.1846018054947	15.9486305070476	5.4154609566302	0.2884040020915	15.7149623049417	0	17.3547527849321	17.924069971732	12.9487638810739	12.894396492161	18.4015393046627	16.4187778905831	16.1922922708594	19.5730209623107	15.827767027981	19.0651617937332	17.9345171257002	16.5598466833163	12.063896939583	0	16.6819733509746	0	17.5763457613491	13.7349121849461	18.3151020140746	17.7498026724464	14.5906773792521	19.1255892002967	20.0949649397685	6.8379639686702	0	16.1063711963139	8.6122862639183	13.0967978199493	14.2715242080139	17.1483831205811	6.9346559042183	13.2692445478251	14.3613482786709	16.9177774274689	14.1119142001504	15.182424071463
A26	A366_e2	A366_TE	A366	10.6779000544864	0	13.5738541298424	0	15.6154853692236	13.9566180139323	8.4873047199499	15.8325720241211	15.8716969633801	0	16.1411625499016	17.6540064400467	11.9788526155151	13.7831131151233	16.1902747154687	15.9900972266746	14.7898479897749	19.863243655234	17.5303708864953	20.2197505552833	17.5014743145555	16.20616813044	11.1133625602632	13.8335192694922	17.8444380187043	10.8236742800882	18.1014826958502	14.4908332882754	17.4870145150567	19.3359461332174	13.1444158039438	16.9200562986768	20.4072670448422	0	1.3833058580424	13.864950297483	10.8480443248169	10.2527978879696	12.2408417174228	18.5760451021317	14.1110652276113	13.6599402113414	14.525037962842	16.3460686273258	12.8064754174263	14.2642851627294
A27	A366_e2	A366_TE	A366	4.0974115420141	0	14.3960084059799	9.4496116050041	10.3307678323259	17.1482938786979	6.9930292000742	3.0871126184169	15.3179477419046	0	16.7030453848144	18.6062454820627	12.2104758050393	12.1686787077616	14.7956600359774	16.6295132681493	16.5375487646261	20.0527004965753	17.1392130162892	19.6043188908278	17.6092561220779	17.1587617681457	13.0330144409532	0.022480900790502	17.5593790518296	0	18.3663870332224	2.5570420430647	16.7368980891298	18.2012858877058	13.7913711688521	18.306549818188	20.3432406139802	10.9810898799379	0	12.9102183905181	11.0769421894559	14.5875636957815	13.6020493065198	17.2209971313634	0	13.3918491694831	0	16.7507324247666	14.6770035037827	13.662846526277
A28	A366_e2	A366_TE	A366	12.6739686488559	0	13.5167494803538	8.1560994510825	13.2968334529131	13.3758376040704	8.3820084362553	17.0735152786411	15.7081514515822	0.881519462326199	16.6751303174921	15.9236617416494	7.7683199858748	11.6835248882113	12.1992709431526	15.9127518187452	12.4062448785486	19.2894207488278	16.9625733144976	19.2999885705578	14.6133623242131	13.7162713265143	3.6572833866552	12.779146869095	15.5826961601101	11.2859232514982	16.271708979889	12.3142652811825	13.7067669180501	17.4544104178365	12.1896658955117	14.2625164500049	19.0797744216875	0	14.7866100093224	4.5567938833059	11.6548478992406	9.2540778332867	9.1623429445264	17.0189896392137	11.123544199283	13.2020563394405	15.01368048218	15.7650724323476	8.8097865126983	13.4944590511486
A29	A366_e2	A366_TE	A366	12.2691245680098	0	11.7529029255316	8.8045419985579	14.8883437090285	14.3552748616556	9.5385791749064	15.000654852301	15.3829511104428	0.815079545334701	16.0631556287443	17.137631282427	7.0579391241992	12.9765048086937	0	16.2580120506066	14.1202188835835	19.1958446502685	15.7267655038335	19.6051096615798	15.4767243827882	15.2137399942418	7.4286266821246	14.8088335978696	16.7451446010996	12.0067289558375	15.9323385924345	12.2864756997837	15.8201810559515	17.3427121431602	11.7609365568964	17.2997164444926	19.4356525374095	9.7210970297335	13.9040496323977	16.5421762095177	11.8281627071358	9.2211163225254	10.8344362917761	15.9843357908323	13.6257247057587	12.7356844881323	14.7105181206968	15.2052296573033	14.9202553305722	14.6209681275915
A30	A366_e2	A366_TE	A366	4.4922625589693	0	14.3806843976701	11.3599584614696	15.1159647340436	12.9204963063708	6.4544289646001	16.0890086731354	16.2503845075276	0.165001876270999	17.5813870828781	18.0049612365768	13.7193258945247	11.8564944360473	18.2918586788996	18.0539230839608	16.755507098253	20.1773596364892	17.6929219718728	20.0900195591432	19.0933553611455	17.3213432073408	12.1991767978377	16.0497910475253	17.4647651052022	0	18.091450603659	13.2440290647187	18.0315242842603	18.1246017663969	14.927472839215	18.3099926528782	20.3331520533385	10.9959079647288	2.2977441663883	14.8612828674381	10.1989982843042	14.1283004452062	13.9660701067257	19.2681144331414	12.2780704766595	14.2294680962763	17.8217125451127	17.1527124401279	14.9261531951804	15.725121960959
A31	A366_e2	A366_TE	A366	14.372675153106	0	12.4020665034985	8.654691508227	14.2175847476402	0	3.0959132905973	0	15.7816321884257	0	14.0397749574676	14.1153403983706	8.1390975119948	10.7152997178033	0	16.6537031519399	14.402244850775	18.9520668663367	15.3517813659267	19.3311601602853	15.6438513908134	15.2716431527606	0	14.2169952837353	14.6995641638663	0.323284483466701	12.2825768010825	13.2262558669252	16.3830784330947	14.4755777380795	12.7379850303066	16.4418165568563	19.7989052141615	0	0	0	9.23329299828	9.9564795469862	11.6959611933257	17.4277096064799	13.3864152289598	11.9012080360833	0.6459552180374	0	11.2993429292712	12.2093440653217
A32	A366_e2	A366_TE	A366	13.9193467073948	0	11.043735076172	0	13.7434198113912	14.1533978133275	6.5927631302732	0	15.3779509731885	0.622533273331999	15.8914882053414	17.1624475733081	7.0549374932095	10.5380276142668	0.360153440188	17.6356189889286	13.515255934649	20.0070398142002	16.1078903848084	18.6866657169185	15.5355379946473	5.9065444353327	10.7294304356048	0	17.0767681074117	8.9679402113005	16.997522833414	13.1006552391952	16.2879325531635	18.3875338699264	13.1468181044157	16.1424469549842	19.1896714022275	0	0	15.168528680637	9.6085361013907	9.5536273730035	11.9814148422257	16.3839312921166	4.6015857726138	12.7980563297575	0	14.0343803174675	7.1613444736296	14.1496729607105
A35	A366_e2	A366_TE	A366	10.6933629270112	0	13.34686129812	3.0084217469338	13.8312455742111	15.4432943533852	1.22021983706	15.4321486614779	15.7225113965249	0	4.8683058892152	16.8136235567543	13.8460001803019	12.3640359227405	0	17.1846106202556	15.6378226999106	19.3807742491085	18.8014751745336	20.13809305552	16.186318793041	15.9287017152902	0	14.5265579011334	17.3156982354945	11.8325722937437	15.5900188187144	7.2056647305795	17.0669925266794	16.2477957171318	15.5021591945628	18.1824392329148	13.5928946372529	0	0	3.5572846235279	10.1946128232201	12.018853717667	11.4627150530814	17.3206779768834	14.606672642683	14.2042392308002	18.142174444752	18.5970209716245	12.9795452140584	15.2152100043035
A40	A366_e2	A366_TE	A366	3.320621255259	0	13.8426200095504	8.1045299287229	14.1894847464099	13.7848420621323	10.6080520536502	16.2829861468441	13.8711865452568	0	9.2622905586417	16.0629458597928	9.6433615386483	11.6405432234601	16.0684878899853	17.1557594274798	15.0080745390478	19.7247715171203	18.2873279192434	19.8730889711219	16.5309323705597	17.8583219496244	10.6268278319454	15.7372495386836	17.3866309979458	3.3399902296893	15.6335806516396	0.873642495248902	15.3026288591616	16.3064791349604	13.3273421866198	18.6658187245329	15.6214705500822	0	0	17.1915485675459	11.2357966475297	10.1815525498174	11.5274410042488	17.4707558507646	10.6293395310546	14.9860272724632	18.5012511772508	18.4523250255855	13.0469834484379	15.6414366733991
A48	A366_e2	A366_TE	A366	6.5143943972833	0	14.4334040955699	0	14.1342506399721	14.3656358678398	0	2.4386733720548	16.235033188253	0	16.2206424313796	17.5499253958276	10.0139781926457	12.0125523902866	0	16.7134473445412	14.1435043428162	19.4365131982748	17.9584727346155	19.1515187497328	16.4584488703911	15.4772472065906	8.1194736956317	14.2135231426726	16.0936823071611	9.7428728997841	16.5203869185939	11.0787487931831	16.6092531742881	18.1053824285168	13.8748827684919	16.5531310022464	18.7261254035094	8.8994919867171	14.997180495148	0.22045057619	11.1317498669495	8.0088430529851	11.7940978668001	16.7306641914284	1.4315427311054	13.2732815157855	14.3459589343941	14.5261742997582	11.3748506635053	13.2211209603861
A58	A366_e4	A366_TE	A366	14.1262492227483	13.4603821789978	13.4648208353278	9.9134052637778	15.3973428290816	13.2381293545877	4.9906800840279	0	15.3652854437364	0.339176256940998	12.9412996266455	16.3607475919411	12.3817752423478	11.7900545543896	13.1854319397989	16.4988749677098	15.396684789338	19.3881609108764	18.5018300426375	20.0555469594157	17.2570028948009	15.7722873019849	9.636499135009	13.1473514381696	16.2077437994861	0.596482975606701	15.7627841548707	13.5116117610061	16.4708120560082	15.824911898556	14.8826423823039	17.9462863979497	16.1384776156295	10.7366775859661	1.889695006647	11.9083570029915	10.4078419774688	10.4930861284093	0	17.3269781923131	12.7778575784299	13.6698145471505	17.1022065914137	17.7899993417009	13.319358503637	8.2766175100976
A59	A366_e4	A366_TE	A366	14.3990938493114	0	13.4151278419045	9.6073764763352	14.8878765064145	16.4490090199475	2.4947306928687	15.6042548350227	16.1433935465046	0	11.6180403556272	17.8813226349922	6.8836292979972	12.3419663799583	0	16.9024077495266	14.1788959611652	19.8318798985542	18.8957706822777	20.2883962351909	17.7685766392756	17.4163783549164	10.6790088619441	1.0634686055029	16.799559486699	10.9858991970889	15.6866884751789	13.4228665272518	16.5651301519596	11.9600834700565	16.6468930937155	18.900251747445	14.9761006856156	0	0	4.1238425542466	10.7492438738699	10.9633494730769	2.3442908005758	17.0812460363795	13.2520002281287	14.9123510682969	18.2260083603574	19.0360104138992	13.0999386898714	15.3486967123851
A64	A366_e4	A366_TE	A366	10.2360011180448	0	14.0111863301638	8.1569485578107	12.9812014835728	15.9207509622343	5.7321968692371	14.9435761804647	16.4429209013145	0	8.9971623249886	16.5880764411646	0	11.8056543830701	18.1750221629466	16.7993636193858	13.9800844692157	20.080870329858	18.9248424762636	20.2917083431193	17.2636532912205	18.1402958676074	10.7457262069241	17.1040139151341	17.6230312589098	0.421687009550102	16.2692292471875	13.1777759971473	17.2898881507443	14.7940785815756	14.7514296656772	17.6793996380887	17.6532803452301	11.9189827995863	14.8224106925875	0	11.0214980519711	11.9020951112078	10.9534926347594	14.1863411694042	12.6527739365504	14.2301148118099	19.2888440397111	18.1199723596878	12.4181773084003	16.4029349819833
A71	A366_e4	A366_TE	A366	3.9465476137253	0	12.6780226804639	7.6045836798745	15.0337582988937	14.7511579059462	8.743057587831	4.5961504095368	14.995344153638	0	5.8136054854328	16.8234588747709	10.569602666674	12.3797254260121	11.239250408923	14.8713336291318	12.5288678754901	19.7047205183929	18.9842835788797	20.2975141395912	17.585136678918	17.275451266705	9.9372128378164	14.7348166071298	17.0951155469467	0	15.8596500116787	0	16.5757676640032	14.4945307417418	15.5892183821736	19.1755546449231	16.1878233228818	0	0.1323609793487	5.1247457644676	11.0537977958357	7.0030901554186	0	13.466271500245	13.8026407421445	15.4470510321742	18.9879019459485	19.4004389950056	13.1690876853544	14.9782452222741
[truncated: 47 more columns]
