# Supplementary material for: H3K9 post-translational modifications regulate epiblast/primitive endoderm specification in rabbit blastocysts
Source: Epigenetics Chromatin. 2025 Jan 13;18:2. doi: 10.1186/s13072-025-00568-8 (PMC11727677; doi:10.1186/s13072-025-00568-8)
Supplement: Supplementary file 4 — Supplementary Material 4 [file 13072_2025_568_MOESM4_ESM.xlsx]

## Sheet: ctrl_UF_all
Table S3: Biomark single cell RT-qPCR data in control vs. UF010 treated conditions
ctrl: n = 4 embryos; UF010: n = 3
Column1	Column2	Column3	Column4	Column5	Column6	Column7	Column8	Column9	Column10	Column11	Column12	Column13	Column14	Column15	Column16	Column17	Column18	Column19	Column20	Column21	Column22	Column23	Column24	Column25	Column26	Column27	Column28	Column29	Column30	Column31	Column32	Column33	Column34	Column35	Column36	Column37	Column38	Column39	Column40	Column41	Column42	Column43	Column44	Column45	Column46	Column47	Column48	Column49	Column50
sampleID	embryoID	GroupID	MediumID	ASS1-2	BLIMP1-2	BMI1-2	CCND2-1	CCND3-1	CDH1-2	CDH2-2	CDH3-3	CDX2-2	CER1-3	CLDN4-3	CLDN6-1	CMYC-1	CXCR4-1	DAZL-	DNMT1-1	DNMT3A-1	DNMT3B-2	DPPA2-1	DPPA3-1	DPPA4-3	DPPA5-5	EED-1	EHMT1-2	EHMT2-2	EOMES-5	EPCAM-3	ESRRA-2	ESRRB-1	ESRRG-3	EZH1-2	EZH2-1	FABP3-1	FBXO15-	FGF5-1	FOXA2-1	GAPDH-1	GATA2-1	GATA3-2	GATA4-1	GATA6-3	GDF3-2	GP130-1	JARID2-1	KDM1A-2	KDM3A-1
C13	ctrl_e3	ctrl_EPI	Ctrl	14.6918026386802	0	13.2367986772901	10.8340297253569	12.2688895046552	14.7893536175316	3.2649448058001	15.7233286690087	15.4290089983667	1.6801769320056	11.7173703712973	16.1520567789037	6.2484456236568	12.7351024887203	8.6785370739823	15.7171005490217	3.2697758317792	20.0119585111598	18.6327205717078	19.6375031810475	18.0698813448824	18.3055190851805	10.9944648333936	15.8970419356297	17.0256250620041	11.7631427414071	16.5504280846436	13.664997399548	15.4988837916061	13.4836458144971	15.1405969367751	18.433884999138	0	0	16.1960283946017	10.6018456741126	9.517092924684	11.5470691849336	4.0319626710844	7.8954610253331	13.765875111834	18.9476332798923	17.9767821937823	13.1207944954497	11.322551653606	15.213571536014
C20	ctrl_e3	ctrl_EPI	Ctrl	3.3903379194461	0	10.5153781890708	0	16.4362899237746	14.8855935836154	6.4333617899865	4.3889978871284	15.8777012306529	0	8.9824582543455	16.7602764224089	4.7544994890495	13.1710550423545	14.2769644218966	17.173365371528	10.3371779917852	20.1340575780539	18.6029634488826	19.8797889047634	18.2007276807017	18.4443114608894	11.0494222351968	14.0012636685658	17.0489591587628	12.5162433337862	16.99236713475	12.7922142237204	15.0211211279591	13.8529420170027	13.8140094482182	17.8587435084788	0	0	16.3006308007703	11.0002486277819	10.6206499163192	2.976488796833	2.5200884624375	12.2668629301403	13.8565701922873	19.1605145671348	17.0654935901067	14.6321124990017	16.5256619402895	15.9495429144718
C22	ctrl_e3	ctrl_EPI	Ctrl	14.1433025506856	0	12.7723403195658	10.447851628775	16.4402532092022	15.6681331054647	8.1388600203695	17.2585052627939	15.3935915151858	0	9.7747727365817	16.3763260349231	7.9810987492262	10.5644694179885	13.8218113898252	17.1810329423472	15.1513959807957	19.2816443493471	18.6806282338993	19.6502814450673	17.5265045595033	17.1220544235457	12.906103080051	14.2453042463343	17.5716718721322	11.6596830163569	15.9459779190336	12.9595329797722	16.9179136285995	0	13.3733603733386	19.1073421192655	0	0	1.3555125016555	9.1053024490388	9.5705984034783	2.521260005372	14.7944806636173	10.1187707080091	14.94148798375	18.5388888684247	18.466773252777	14.7707414574605	14.4884675911049	16.7538915371444
C26	ctrl_e3	ctrl_EPI	Ctrl	13.2245132965413	7.9729959278378	12.729026399505	8.4641221142381	14.5043979430075	12.818950318517	12.7026905150526	0.399629945390402	15.167208661899	0	11.8062439304838	8.9009939131096	11.5194171458402	10.1466773083203	16.6257040918244	15.7522728889695	12.7136648648006	17.4254665520724	18.4375674243579	19.7357419129559	17.2960575351412	16.5845602571161	0	12.8081719016825	17.110250951596	0	13.6846546996614	11.2170645493331	17.3074806458888	0	13.4657163875825	18.6543416501789	0	0	15.2972052276987	9.5675763416577	8.361495550662	0.612717659049601	12.7690002714038	10.653988289512	15.3460083294675	19.2449302359588	17.5995886346274	14.1250202420844	15.5839347610246	17.0442216282306
C28	ctrl_e3	ctrl_EPI	Ctrl	8.3580534793916	0	12.2976358076086	9.5746895940981	14.9046847678337	14.5437372643802	0	16.0323297161818	15.3396868863902	15.0311672617884	12.3854585935758	13.6180813853107	1.789036165718	11.2945089938997	15.4232157137562	16.8738963762164	4.574204842659	19.918344045715	18.2451117803766	19.1960813035287	17.1317176919649	16.2864408549577	8.7320638208291	15.3413850663214	16.8366704786487	7.7152459091664	15.8021059065995	11.9924461655314	16.2965454752564	3.6896716319809	13.0454236173228	18.9080035774634	15.3421101143032	0	1.060490333026	9.7435018704434	8.4216791928428	0.616651629156401	13.4155277705484	13.5090171341115	14.699827367317	18.3671178591367	18.2392235961826	13.7540265277899	14.1224459474832	15.9799582224896
C45	ctrl_e4	ctrl_EPI	Ctrl	4.271992639051	0	14.5358546000167	7.8547348734368	13.2129475936161	16.2695299427933	6.1690374946524	0.847590867624501	15.6758380666337	15.4779212572697	9.7233566498095	15.4727433135771	0	12.3019235908705	12.1465978445797	16.9938788372514	13.7486446496908	20.4599492308203	18.7835697482898	19.8682052546344	18.7073438052406	18.2593583661633	12.6788165184507	16.0022204755594	17.1927698075867	11.6435877424554	17.3660460395485	12.5415913139986	14.3818162399178	4.2918267863628	13.8750527823073	19.0182882668885	15.4269755044695	0	0	9.815288203458	11.1541604227241	12.2431063051328	14.533502052995	13.6647486670757	12.227710182338	18.4796677334616	18.2018877211012	14.9168212730848	16.6386233566929	16.9272833630661
C48	ctrl_e4	ctrl_EPI	Ctrl	13.9113505448418	0	14.0012601065613	11.0809694713899	14.718148807798	16.6976849046255	14.0074737988491	2.2616453822255	15.8506893614109	0	0.970166373634498	16.2540528384217	0	10.7389217767516	17.5124334177438	15.1895060644719	13.1115261536179	20.0384273541885	18.7018982866296	19.5730671849607	18.4430308924796	18.2877027783452	13.2534717962631	16.2017506321073	17.0659870634855	0.0987047598571991	17.4602190177417	13.6265408082822	13.6950408188262	0	13.5008566011414	18.9482898283934	17.5141352714687	0	16.768475776191	9.7088246267976	9.8903572495598	9.1655421666894	14.7181483127726	9.5875938704976	12.3037767980632	18.3971674338837	17.2633228333566	15.2883586787033	16.8290252381262	17.1208532362008
C49	ctrl_e4	ctrl_EPI	Ctrl	10.3607377915519	0	13.5765928077547	8.6800115599733	14.8087860781124	15.0816637992328	10.1272051620875	13.4339084162841	15.2466025535828	9.4558099163734	11.2417119670278	16.5194870119573	1.4587295182215	11.0646050091619	17.3563957520814	16.2579265709122	0	19.8293892738076	17.9196983231213	19.5131514123111	17.7122334454502	17.7044188728269	10.5253755528462	15.5331434254692	16.829680151216	11.2447791925457	17.0643298594508	12.453981755824	16.9660452169174	2.1734217298626	12.9720181930844	18.0995110509226	17.0816998737271	9.0942006400972	15.2715709968587	9.5291712923598	9.4408741679612	11.0855898361912	14.8929175529523	12.2107142740134	12.2289995038968	18.2485239173121	17.3187734227	13.4616649432723	16.0713648620733	16.3789091709666
C50	ctrl_e4	ctrl_EPI	Ctrl	4.9941830300032	0	12.5809797124559	8.6252557283918	15.101787454655	15.0474200863561	5.2594451094638	17.6013264337479	16.1310605039206	0	11.3420322308069	15.2901284302018	7.0585053477182	11.2017593707791	16.8907314336253	14.2393116847757	13.9173392028888	20.025535419726	18.6775327852046	19.6794365929597	18.2870043137558	18.2317220984218	12.2489208529297	15.1242051732016	18.2277662491872	10.6243662829634	15.3417301435106	10.630700658373	16.9798188884276	0	12.7651021754128	18.7855021970886	0	0	15.9998525760577	10.3768844881692	9.6445218320295	11.2069424997785	13.7416069203571	11.3991066254604	14.8435917943265	19.4407720911088	18.4228081693503	15.2449933504796	15.4424730624998	16.6584797497964
C52	ctrl_e4	ctrl_EPI	Ctrl	13.627441814065	0	13.6803823283245	10.1318261661615	15.1148098159676	15.6955954755451	10.5684124005859	16.268542398281	15.6957397572948	0	10.5410793487268	16.0122627433792	7.8705381061505	11.2783986168197	12.6882211184963	17.2504056151016	13.9797496143671	19.2910186681654	18.5068009988221	19.4081411212575	17.7120548557019	17.7457052410801	11.552106669587	15.5756393059224	17.1344672937697	10.9950103397837	15.8530516637474	10.6517355316451	17.5092200701821	0	13.7659509059807	18.2493598825778	0	0	15.2417571720302	11.349463575221	10.6475130087778	11.5166359610391	3.8330568533153	12.4641248900399	15.86470773736	18.3222050075665	18.6228386787913	13.3042326105628	14.5701947113847	15.781035997075
C53	ctrl_e4	ctrl_EPI	Ctrl	3.0983051906945	0	12.0842761510107	9.6268365657063	13.3232129709372	15.2056843606846	5.4416304753285	14.9018971143551	15.5154732892578	0	10.9119940602376	14.5154108205431	7.0725956749826	12.3545877138577	15.1152184053302	16.0229582876701	13.358415999564	20.126686591688	18.33479793983	19.5258826871883	18.2252318667187	17.6894724768337	11.1623771871474	16.380159576767	16.8224120443147	1.246603541392	16.5100390112997	12.8099635437818	15.4022098060223	0	12.1099446286628	17.151145849184	0.790825338305499	0	2.7941511026428	11.7972500751909	11.0990324031516	0	14.0376187087104	13.5681169650002	13.341408667833	18.1085809747148	17.6583058051138	9.5783001396658	15.3945067074863	16.0357452798121
C54	ctrl_e4	ctrl_EPI	Ctrl	12.4237896493857	10.7320260248783	12.6211931956826	8.7579156378987	15.7478630726198	15.3319300338692	9.6686336629506	3.2566915134595	16.0348441581125	0	10.9952795298067	15.962881045049	3.2066789131295	11.2324086758572	13.3633994266184	16.483204000496	13.1754208341614	20.1645445202298	18.1874130844685	19.6659373817465	17.6822960342877	17.9491895508926	11.6094024162742	15.7628063557266	17.9099769277516	12.5599274373714	17.3411525576731	9.6942179381322	16.8391083474504	6.6942465142298	12.2099959918236	18.144393960554	0	0	15.7031113206908	11.5909163157151	11.343084297444	1.9014720292901	12.5394860567625	12.9294177657105	12.5857963871124	18.4347308399482	17.8091405324253	12.5864477475036	15.0373779383137	16.6942354663354
C55	ctrl_e4	ctrl_EPI	Ctrl	10.7244038454497	0	13.0504871390748	10.7810370580682	12.1268203723143	15.743416579625	11.1022546275281	0	15.8467981965315	1.6753723719588	7.8570871135791	16.7095826267759	7.7787668709012	11.3216480447716	16.1944926068301	16.5650923558436	0	20.0515108518749	18.5656062579553	19.7546929568199	17.9116710754709	17.89899995479	11.244827180421	16.3898795071807	17.5645304216329	11.2867274876016	17.0863882146663	11.779264128606	16.3728692503075	0	15.0103424699063	18.3854023154422	17.1427679182906	9.4559161324948	17.0280429600555	10.850119553033	11.1172652864873	0.8280586608902	1.0564371111072	11.8484712194615	14.2969022336987	18.5724271927608	17.4480443653865	13.0325137072791	14.6867086164034	16.3675598855504
C57	ctrl_e4	ctrl_EPI	Ctrl	14.2730586207458	12.7468267550472	13.789877466181	0	15.7216544124711	17.0938203836635	9.7362425487994	2.86705332168	16.3419207393455	0	13.8715700744471	18.1110031044928	5.2935379373154	12.3975398368703	17.6092660434961	17.4970098042861	12.8833213682911	20.4585093689376	19.3220238439481	20.0480047314025	19.0514811527083	18.6544023592538	13.4328177722114	16.278141109789	18.2603294328262	11.4016631793744	18.3409455992905	14.5179430531988	16.4597438281779	0	14.5192567804764	19.3984869011386	16.5863399471854	0	14.8322575182062	10.6374379518825	13.586506774349	0.831896928229199	13.1078387363455	11.550511547603	13.003374299219	19.3680772821431	17.3864754178074	13.5428707812632	15.977317189542	17.7654314816377
C58	ctrl_e4	ctrl_EPI	Ctrl	5.6642729278182	0	12.4421515734722	10.6707126471526	11.9685157666423	13.5339782880107	10.8209275559679	15.8576880173531	15.2428676242692	10.6740646503616	11.9620740922452	14.7077205041849	7.7199242179489	12.1624788745458	0	14.9870264938908	13.239927257909	18.513158228565	16.5189515131547	19.3694788039857	15.4514130550478	13.7438170610509	0.444008614996299	14.9171196069882	16.5099778056848	11.3101755979736	14.8367822342705	1.5594096783087	15.3051423190481	0	0.6215986103498	16.8762700668963	0	0	16.1955684143606	10.7513723967694	10.4869295245498	11.2613996120584	4.5887168927066	10.8437514948179	13.9438665500029	17.2204179402443	15.801269586257	0	11.6599480599994	14.6132648502411
C59	ctrl_e4	ctrl_EPI	Ctrl	11.381035337058	14.2227227033472	14.0925322107007	9.2329255219916	15.5148143944715	15.1193441968672	8.3182013999044	0	15.3594794454725	0	12.9017557851254	16.4762288836114	9.2007943477993	12.0465240642326	15.8457977122236	15.7272720173596	13.1835669836228	20.1572651311288	18.6717464313206	19.7567944514584	18.4671343444701	18.049799389356	12.2302722983699	15.8724446432679	17.0849131428597	13.2840942210893	17.6723970836974	12.3057580403164	15.872742238156	0	13.580912571418	18.3926511959375	18.0270149932972	0	16.3391444154038	11.3743321127432	12.1893733753335	0	3.8501266577607	14.2528225593514	13.3228873089827	18.3150315667331	15.6120440783818	12.3357080048001	17.4213427699593	15.3987296932819
C61	ctrl_e7	ctrl_EPI	Ctrl	13.3163685416438	12.5663856844749	13.25522550907	9.7585229386311	14.366848473809	15.5843348230065	7.7357696808736	15.6241028771211	13.9397727110819	0	7.3787419033403	15.232006279616	10.0243086477439	12.6701229897723	16.9161463831282	17.653630877941	15.1232455746887	20.4184352701107	18.6578211473782	19.7946363172465	18.4919360555714	18.4831158713697	13.0878464096347	17.8929828575017	17.9226494808799	1.8239936309163	18.9686893804494	13.9508726897085	14.7617747711455	0	15.1789383644994	19.2287529175566	16.0552963948085	0	0	11.8356877310429	14.1933716862187	0	15.0265939344789	3.7080341401899	4.2241400157301	18.2500969580664	17.6792769426248	16.9924360254812	16.69642466227	17.3685731468008
C62	ctrl_e7	ctrl_EPI	Ctrl	15.3578966405304	6.5687372291468	12.2714768660238	9.3438681659787	16.2811092725364	14.7067737087587	6.4647375348225	16.7046726862142	14.4201725703512	0	11.6455142642333	16.8943702163363	7.632085479638	11.6921725092977	16.1695200388649	17.3754886989634	11.1551466140948	20.5249485500672	18.641982068847	19.7984717715663	17.6558969633475	18.2204491617898	12.1682796521751	17.2968365437851	17.2767700662934	10.9849885447474	17.9661028507481	0.0498287147351988	16.3689233689412	7.5673297091707	13.548262003108	18.6160454109094	17.7060052983587	0	15.1296575857878	10.9001191944494	11.56897814462	8.0009877278551	14.5241274065745	11.7972773885296	12.6736697587877	18.78203392188	14.4341770665941	13.9972479969741	15.8858960238709	17.3524554494235
C64	ctrl_e7	ctrl_EPI	Ctrl	4.5279874659151	13.0746685091786	0	10.8890095655349	16.2792182017669	15.3571138573719	0	16.0756297215853	14.385572273405	0	8.9577589708082	16.74671547921	7.7296495376643	12.2680640081952	16.0489149204894	17.412202541328	12.4022343899227	20.2180300535577	18.7031971178252	19.7416311405822	17.6813580436443	18.50059017677	14.0903984411061	15.2806196279582	16.70214792944	0	17.8904239889426	13.0808052065097	16.2849486042335	14.7241966382516	14.1722737110697	18.8805328506608	0	0	0	10.3992725500228	9.9909300585707	3.5690046549566	14.6019122805777	11.7558052117527	12.9140638945272	19.0765719048196	17.8528388582063	15.1520007251073	16.1059507442221	17.4814096941455
C66	ctrl_e7	ctrl_EPI	Ctrl	14.3430300548174	11.7174792151036	14.6789271913746	14.7180666389066	15.7442115485896	16.4371759092329	2.819055496867	17.0113248369904	16.0658313060116	0	13.812227030649	17.2850797637304	0.0951673771182016	13.0067255466852	19.1242772221957	17.5580457396488	15.3968960284276	20.6607897700791	19.3158156451889	20.039230755707	18.8668713674715	19.1660182912755	16.3147147744276	15.8292399911616	18.453667508716	1.1915254854037	17.8470384249584	15.6363879783887	16.5566651711914	11.6440026996337	14.9456887293683	19.3298410774065	16.2149702707755	0.329306916933099	0	11.3213095410076	14.5208774345794	0	15.6031573762262	11.7669745452273	13.0932308925931	19.1354750403037	18.1514940792521	12.0354755716637	17.4135800005128	17.6961966987042
C68	ctrl_e7	ctrl_EPI	Ctrl	3.8757028148386	1.5017907562284	12.0637515428817	8.4143595310304	15.1091238729589	15.4955280727503	0	15.741688634396	15.8812795675035	0	10.2909087207463	16.5952640001333	5.0584457467932	12.6491135037827	17.6571587941698	15.4445981630498	1.3063662602707	20.2082414906687	18.5454100992403	19.7740980555325	17.8795700360246	18.6149441887648	8.2687868949706	16.1409304440042	17.1082174160353	11.2068000769062	16.495945191356	14.8964834536223	15.0791379348584	14.8529717848917	12.4946490088064	19.1261437942405	17.136775667708	11.0118168163235	5.1914243970636	10.3775696716002	10.4111309360021	0	3.7674053019698	6.2346130750755	13.7295421264349	18.9729863271372	15.3198685267712	13.7732610322286	16.2511441962996	16.3927604281067
C69	ctrl_e7	ctrl_EPI	Ctrl	15.5218116585506	0	13.854184142987	4.4522138841252	15.2111030969627	13.1028332211816	7.8749699771041	9.0167602152386	15.7578867858219	6.0615875501982	12.2970122638255	16.0276392366527	9.6248754174144	12.4116827975168	16.9158411689361	16.0928515824612	2.6153866234919	20.1314451359626	18.0799556490143	19.6819685088361	18.0564724421725	18.389167148013	12.5292720221215	16.404881531781	16.9289065110934	0	17.0716661979918	0.689352204611801	16.5664081760346	0	12.1215048203671	18.9135592045613	17.5938401160547	0	15.2673130831351	11.4402609327961	11.0919755607464	2.5412628293297	9.1774047762215	14.0497779278437	12.9380297364503	18.8190460094499	17.5315719050868	13.3543028339308	15.4099055416974	16.8622618683616
C71	ctrl_e7	ctrl_EPI	Ctrl	13.1942521860378	0	12.302992261155	0	16.4544693328453	11.5909940498985	6.2198980826673	1.1880732575783	13.8868509635433	2.1609126867488	3.5358987708257	11.4376650888317	11.3741342276573	11.1427971478285	15.1523138127711	16.0376605392806	1.9242903886685	18.2333680706663	18.8951078426588	19.7485211068232	16.880004096678	16.8529759244708	8.1751037616904	14.8019331259337	14.818951245882	11.0478757709842	13.3193647082617	12.6275923582952	15.6627020453704	0	15.1540319100717	18.7205257018644	0.3051980663707	8.4327517378682	1.8049233793229	9.1163167853987	10.1128564567929	0.5886867494673	2.7038409935614	10.56682925644	15.2508267054788	19.139451568528	16.7619978534355	9.7310980324391	14.5659684361357	15.5899660030588
C73	ctrl_e7	ctrl_EPI	Ctrl	12.1734039099367	0	14.0352476847645	11.5505643217572	16.9387769632266	17.7920939813488	0	16.5541003517489	16.138535498296	0	12.4702545268804	17.9509764642536	9.9889708114741	13.2814179821461	18.4950982055659	16.1786601467199	13.7006669110601	20.2641853424921	19.1179285203225	19.9486413534685	18.5380359090565	19.142746241467	12.9820455872013	17.3206073078313	18.3208176757332	0.454022254927001	17.8522423702535	1.1516552079162	17.1628009031455	2.8503618200605	16.3720551742296	19.160667738852	17.6178610070941	0	0.690344422038901	11.1592658487373	14.2473676571081	1.0902609680494	16.1460120510486	8.8464765598747	12.2097218571095	19.6011946831485	18.3993923502301	16.1913433615396	17.3028375842236	16.5013451145503
C75	ctrl_e7	ctrl_EPI	Ctrl	11.6859563800902	13.2445107901282	12.4731191260621	8.2013356948332	16.6405373222726	15.7755417423616	5.3969618296087	5.1546376325791	16.2521248326978	2.1604204444024	5.9610373084517	16.2547046610621	7.2049936055724	12.218045150869	15.5145068060537	17.1007872359158	14.3514639254645	20.0468453250789	18.4589998989817	19.6918417801486	18.0001000685213	18.5425289350036	12.2415848570865	17.3465533495645	17.1842362659818	2.9323350679385	17.5219602964295	13.5693466124819	17.2680397170178	0	15.7330427060194	19.2027749664351	15.9007637197435	0	6.8487848905618	10.1365207000843	9.362067124395	2.8351834941631	15.5954185903966	15.6428200709257	15.5023604267403	19.2066581915169	18.5325655064471	14.6476525290884	15.5905347560707	16.6818717415254
C76	ctrl_e7	ctrl_EPI	Ctrl	4.3451043424421	0	13.6951847856184	7.5225729797351	16.6018577667714	15.4913944299498	4.5995588927357	16.8510401464798	16.2332291402548	0	13.2313608710763	16.5690061732069	8.0843045088536	10.4789702366541	15.6266714710768	17.3315679130468	13.7799074856401	20.2630915752006	18.8480185206552	19.5883274020279	18.5015119617111	18.1732775157343	10.7900918420499	17.3901044359665	17.5638783938891	1.4459178643461	17.5353427159389	14.6685833319889	15.4806922891787	0	12.0783561032486	19.2756849265038	17.9086524626374	0	4.0843565221668	9.6378142817501	10.4456851294274	2.7636286542624	14.5331838031606	14.1060280514904	13.2357719996414	19.0223495229598	17.9958246940321	15.3175849864836	16.0620589978902	17.574935450609
C78	ctrl_e7	ctrl_EPI	Ctrl	14.114533194582	0	12.551478213314	6.6200226340195	16.2115164297528	14.2953581935643	4.022108457449	15.3345440990865	14.5409826036754	14.5376048917876	11.2543340420266	14.5722636807815	8.4943402852658	10.4809131561631	15.4596521636902	16.6949251481519	15.1007930308245	20.2304431554338	18.3648640889724	19.6576403973064	16.7318041243244	17.0559066388893	11.825851089697	15.838361366314	17.5941516236786	11.588507555308	14.9371185199761	12.268317014634	16.858623129312	0	14.6491663781595	18.1534711190756	15.9654402492812	0	1.2809159109446	10.4051323833657	7.9493068578636	2.8615792547499	16.530048738495	6.9443738222952	15.4238003083465	18.207071764052	18.7948172457796	14.3062416373245	14.5180509180845	15.4124746572421
C81	ctrl_e7	ctrl_EPI	Ctrl	15.3581246155329	2.3618614507868	15.2450348710924	3.5614568059734	15.9599795255586	14.8498669786785	8.0216226396613	17.0380967736748	14.4359705506269	2.1457362303383	12.2656021780117	15.4843617381847	8.629945178308	11.9622360390757	17.6473783188413	17.5021425274416	15.0987869036062	19.7575837391892	19.120868365085	19.810239217178	18.3643669311998	18.7625875852901	14.5825627498636	17.3420386534988	17.0667013421783	10.9701470022447	16.6004411001523	13.1697302339013	16.5642790910778	0	14.8771544650226	19.5130763291727	1.4998731277105	11.03530999793	16.6107628922069	9.9644754251588	12.6696483561232	0	14.7156122222695	0	14.3520121319325	19.5238408727316	18.2696831773666	15.9162860240183	17.0999131032863	17.5528953549287
C82	ctrl_e7	ctrl_EPI	Ctrl	13.2332734427689	0	12.6153615152431	0	14.5854733911158	13.5963841863201	5.131525077067	15.2505797765039	15.7342519749263	0.848633533042001	11.2384498797808	17.1613831929739	12.62191181614	12.1570859303681	16.4628699921241	17.0113174824383	13.8568886770757	20.1890078684044	18.6854697598357	19.6486233257482	18.0322800432231	17.6504262599893	11.9392236441969	16.8897143080239	17.5850725682652	12.8590630315135	15.2082157375954	13.3765140306387	17.1838496217796	14.1447141765661	15.1529509537797	18.3510583850298	0	0	16.9297294525803	11.4516815774933	10.3299725512549	6.0011024657226	15.2818813328454	13.9460516272429	15.281469978799	19.1201934048437	18.98343638069	13.7037674967651	15.1965590249806	16.3190112509477
C83	ctrl_e7	ctrl_EPI	Ctrl	15.0596560577455	0	11.5648875641899	9.6906081689156	15.5922185736772	15.5751673445729	3.3803476926414	15.6467791305971	15.5812965987678	0	11.9956593212589	17.6516597164301	7.4769997587534	11.2102055955389	18.3090320884385	17.1284993056248	13.3791462547589	20.4314887749584	18.4382657403604	19.7533734436555	18.1169637583874	18.2358555673385	10.0994288124241	17.2591402844135	17.4269511251288	11.4658405133567	16.348496985439	13.9224035475743	15.5007053013162	12.8071942165874	12.6255404855636	18.9403096040003	17.9415927817224	10.6985500487439	15.3921933480868	10.4337721543721	12.2082472441658	1.3666638462176	14.7642586226251	1.1444437473308	13.3171081805828	18.7540417921482	18.2661103885099	13.8894031850889	15.6380004086732	17.8195293862318
C85	ctrl_e7	ctrl_EPI	Ctrl	4.5209237020356	0	14.7642528746543	7.9073871762175	14.4956821348235	15.0616445241621	10.5563026520403	16.1524452202326	14.3343380067079	2.9562220538682	13.1821205383723	17.0205556712812	9.8850096496248	12.9417190496231	16.2249162158407	16.9965995759473	13.6021633933267	20.3979434335488	18.8721984864087	19.764729742209	18.4638047778112	18.8421067085554	13.5618831030921	17.0484541606374	17.4367282360775	11.2419389085843	16.9727216064862	14.1792661014835	16.8885484936648	0	14.1302920051744	19.0910944756543	15.6131568121897	0	16.7846997297372	11.5204501511072	8.8402407800135	2.4747516328995	15.3670419914968	0	11.5559809441469	19.0752544200172	18.5639343291356	14.5749905280124	16.524370342243	17.3921042794337
C86	ctrl_e7	ctrl_EPI	Ctrl	13.3980732383665	0	11.8210239492502	0	15.7547263514462	14.3307974633383	5.4862620708986	15.5302043669507	15.2733051193952	2.0823918219835	12.8266274615915	14.9296613164598	11.0663702530019	10.8928571590406	13.6190635148399	16.7840716496956	14.5217957619761	19.8931531523292	18.3824191251631	19.3437526436172	17.331864888399	16.522017465236	10.6637471261892	16.5003146734227	16.5131910442006	12.1593970393124	15.6720209449818	13.9658838553783	15.9695656061764	14.9102485954993	14.2215186707389	18.6956914898554	0	0	12.0784746178528	10.0597361799232	6.3181176544499	1.4302943076742	15.1216384125624	10.1696168083853	15.3193444406871	18.6364436802439	17.8279841014312	13.6370541106528	15.0544519489051	16.5792786732311
C7	ctrl_e1	ctrl_PE	Ctrl	3.8561070827791	15.1369967642646	13.4906353016973	12.2154113148699	14.2329586653691	0	3.1831596388304	3.7608931727185	16.2159620715017	0.0504445830240989	12.8272307425739	13.9273437635643	9.6107819945802	12.0207720803034	13.3793193145873	14.5145950092634	3.7410074956456	17.779711307933	17.4599399893996	17.5006962587656	16.6599993713676	7.1734890382868	0	0	0.822423586233501	0	13.0159245313021	13.6310472757752	14.4853243718889	14.7710796135224	11.2321911478472	14.3956016476485	0	0	16.239669814993	10.3104919998082	8.9759335930415	1.6585987121809	15.2201136103559	14.7863268067799	12.3330073533696	15.3605105970782	0	0	7.0694034939363	13.6597048282499
C10	ctrl_e3	ctrl_PE	Ctrl	3.4790101647001	0	13.6349546746478	8.2928307732878	16.225672332678	16.1756775589672	2.2121986843941	3.2919133610619	14.4404310638997	0	13.0498633241358	17.4553287064583	13.557393961079	12.0835881405019	0	15.7102960097136	15.9563658277115	19.8725617292107	18.6422121638896	19.7224410115322	18.2535401471808	17.5140621524711	13.1732132907284	14.2919352667512	17.9448133722623	0.189547237083499	15.9960487530527	12.9890610959797	16.553886170334	16.6882673525222	16.1107994314976	18.8430861138325	0	0	1.1516856301454	10.6339773695446	11.3043661978017	0	14.2625949840671	15.824709326068	15.1087074389941	17.9078818064857	18.7756844036521	16.3352337919339	16.217590553145	15.5057829390359
C11	ctrl_e3	ctrl_PE	Ctrl	13.3369586032526	0	14.6580834683929	10.7166441877818	16.154804559438	15.9520485110866	1.7335833811774	3.675022673099	15.7152711396076	2.5716273691799	12.4714899129227	18.1214095788399	10.8853683630953	12.2228873197741	14.1349732576388	16.1697670135501	14.0630497237813	20.0019392623705	18.4909985615174	19.6107266441146	18.2240161855972	17.5000731697274	13.7044955949182	15.8189695838593	17.5563875164548	11.0919742532192	16.305715025967	13.0113536529176	17.0936319247415	16.7767082157069	16.1768119331695	19.2582328720111	0	0	15.440246848994	10.2391035169805	7.2554448869926	0.779971734434	14.7099150010899	10.882095424869	16.5365604081834	18.5145979381602	19.1535896321708	15.9099305424111	15.8601887711161	15.2207276486048
C14	ctrl_e3	ctrl_PE	Ctrl	12.9694457683034	0	13.0610741190081	10.152464265149	14.9304985064019	15.4066376669599	11.1489290242443	3.0257897726884	16.1455662017284	0	9.8801456024257	15.3315767377474	8.2490237263165	12.4572630671465	18.1854949702549	16.6874583349334	13.6469078498535	18.364508847214	18.3437524226068	19.7822804092504	18.0535925076648	15.4049043608702	12.1721693657194	14.6375566059564	16.1583275950902	12.0199068263591	15.0628412782282	11.2981320221703	15.5690138348	15.1256171472731	14.4876157656266	19.1152249780012	0	9.9416460764202	16.3492850741701	12.0595827053309	8.7935064557113	0.342455949888802	17.1655868165619	9.6729652780073	14.4031867441215	18.7509552182566	18.9144647223411	15.026339430805	14.7812866152743	15.8460936777219
C16	ctrl_e3	ctrl_PE	Ctrl	14.8180543352158	7.7199222553883	12.4882717408404	7.985569147398	16.3097813102471	16.6727796831895	7.7594815827191	13.5488979055356	15.9266601697241	0	12.9900188436675	17.8310218474543	14.5304256065684	12.6618663074282	0.703860652819699	16.4592721970152	15.0756741981741	20.020731370284	18.1425621812043	19.7822810272762	17.6026020660646	17.1691804068038	12.1276475869875	14.5149231787638	17.2482427011387	11.6420278581688	16.2083763895107	13.6426098516116	17.376339837487	17.3657978582349	14.7623857799268	19.2374702833302	0	0	2.3482762799578	11.3945838861297	9.6940571193661	0	14.6821111612138	13.3851802761034	14.5736651600438	18.923855544786	19.0389404786441	15.522970062573	14.2746487416621	15.5612789150698
C17	ctrl_e3	ctrl_PE	Ctrl	3.2289105191993	0	13.75057515178	11.1036584136592	16.16409356064	15.5372282419762	10.6244191901936	4.1150591659881	15.2138112042863	0	9.2719313622906	17.1709317907268	11.1735539286145	11.4514057620478	14.3329341183969	16.5441562640986	15.3176846567038	19.9559187790255	18.507162487697	19.79959410016	17.4939105601843	17.0116052182261	12.5037072152383	13.9834120034882	17.2058568399035	10.7528083292154	15.0628408677334	11.2819588176155	17.2267188430313	16.5143928146094	16.3020703655691	19.052098180559	0	0	16.5394984005853	10.9468909790402	11.0861216034135	9.999458269098	15.4973840026049	12.6976022823314	16.1072838598502	17.8383509474811	18.6842487738173	14.4953616084462	14.7580298457726	15.6694095435551
C18	ctrl_e3	ctrl_PE	Ctrl	14.6476021637504	12.2054221439972	11.3196943234597	6.2547540137921	15.8829780156554	14.8712160385904	3.2038086564687	3.5508388443077	15.2927399055187	0	8.3539376370846	16.3501389197142	5.0336752551443	12.3574465426059	14.7728258010947	16.2980620767967	14.1029097087949	20.0843198591987	18.9626334591012	19.8914720871575	18.3384257877426	16.7312938175663	12.6174740191606	13.8695991534765	17.9743656508134	11.8373436994536	15.7905701151443	12.0803159443893	16.9161203840133	15.1534373622014	15.7092406506224	19.2086215606784	0	0	2.1085862167496	10.4090025147899	12.1369977017302	0.169506026728399	15.6786088837566	3.5204326084182	16.5198635005018	19.2596088573332	19.1140911034761	16.0836663453389	14.7763453477913	16.1955538087355
C21	ctrl_e3	ctrl_PE	Ctrl	3.7648594522093	8.0462143179551	13.4078614569782	8.8969252025368	13.2597804212401	14.0332452707228	6.9364873300536	15.7106655877904	15.8464254030236	0	12.8194862041781	17.3345108558196	11.4515447387939	11.7969679198464	15.1166959131791	17.5465384229663	14.9702384511854	19.1422792059626	18.640337707372	19.9671648006947	17.5723625069945	13.6666618214103	11.6551307437622	14.5884723069138	17.3906944981199	9.4923079609164	15.7732194605227	10.8423379323942	16.914741659292	16.7561614368654	14.3275910462234	18.7094241798418	0	9.081039722969	16.2696685576355	10.4694387496326	9.9057378234469	0	18.3757732058893	14.1809692281015	15.5627685019795	17.9381212000544	18.5476754527639	14.7252834623605	15.1243001261895	15.1644188730445
C23	ctrl_e3	ctrl_PE	Ctrl	3.1850530797789	0	13.7666785568741	0	13.6061934955972	13.8574662523379	5.3074784827434	2.831771446678	16.1088554944719	0	9.9765932911567	15.5521101069768	0	11.7492695727218	15.5503024720083	16.2473202772246	14.2204463033216	19.7168296446621	18.6650906063798	19.9250459852397	16.9379649233797	16.4955943768582	12.1746379804536	14.7931798091762	16.3173557698684	0	15.0091978991643	12.030236615908	17.2178744797668	16.9990017056035	14.4508680923453	18.6000895048228	0	9.6424167675565	3.4452410261434	10.0881158319894	9.8159957233934	0	17.130172472058	6.0392621175289	14.0772280274544	18.6836679019355	18.8978280144249	13.2282399333592	14.8746232268998	15.2421962060703
C25	ctrl_e3	ctrl_PE	Ctrl	11.2727456821731	0	12.7294068275948	9.7105748446303	15.8510681837931	15.0760427387155	6.082107132332	4.0300168054806	16.1173051436459	2.823741361572	12.6566506830623	17.0448717282371	12.1827747908004	11.3367076410657	0	16.7752981196054	14.9026468092657	19.9814058598315	18.7129385065846	19.769313362846	17.7212306866804	16.2748581491252	11.6907795462692	15.010269340715	17.5313990854427	0	15.7048024682642	1.7246203534858	17.3644709104709	16.0109458581118	15.6752930492431	19.2579133517913	0	0	15.4891375548686	9.1593448153344	9.5722027885191	0	16.685883901441	11.0591319814869	15.5605604112769	18.5152863337527	18.9871641226428	14.8398982205668	12.6417966985486	15.6346722513375
C27	ctrl_e3	ctrl_PE	Ctrl	10.4351937975474	10.0812435714346	13.3096672391777	0	15.2487542537008	14.70072045556	5.489935577725	16.4151671791402	15.0200950956577	0	10.7516211196065	15.6766845014947	7.66852040227	10.7242699539429	15.4648027684389	16.457342272794	14.389178777717	20.0155687012527	18.642370182985	19.7716592179287	17.318951041744	17.186434386975	11.9451543974076	0	17.3821038416667	0	15.5049722455798	10.3822758850249	16.7197615208592	14.6315694953807	14.1824321581062	19.2033602695465	1.0266626197499	0	2.0390988040778	10.4603917009902	9.1369679287071	0	14.7523948680452	12.0006067452248	15.7148685866584	19.0026903294826	19.2346741735715	14.444749040178	13.8904754559012	15.7327187313271
C30	ctrl_e4	ctrl_PE	Ctrl	4.125291401917	0	11.078831207824	9.4817069517886	12.6577125298288	15.8830006475657	11.2867200654748	2.9388864020162	15.7127380750167	0	10.1292134818906	17.7167096414623	13.4139886356456	11.1414669929228	0.576249413899401	16.004887825326	15.3780393570236	19.1949115840901	18.3594572006725	19.4177989792182	17.4625786080091	16.9556910957454	0	13.1552440583649	17.3115755228718	12.5415041295105	15.7773473413264	10.9971256621859	16.8380867303252	16.0821023240489	14.1718186568679	18.5915614613883	0	0	15.9747958097537	10.0880559349085	11.7409045479723	3.5901805182977	13.9201541473453	15.2821771800206	15.4545448381857	15.3317097479603	18.2279954755933	13.4868439743272	13.2954055890331	15.6775449693753
C37	ctrl_e4	ctrl_PE	Ctrl	13.2994037846722	0	13.6233912083274	0	11.2391705881017	15.558736522627	5.2015891267975	5.4207505347076	15.0306802975363	0	14.1456452788589	18.0089926269097	1.3537268741478	9.8621385978583	17.4397495140916	17.8864449474127	13.4884861196806	19.8901061885974	18.3749474354804	19.5201910954622	18.4236729168118	16.4280692100809	13.2996588833753	14.2605091533818	17.7788760234578	11.094336107213	17.2270413127561	13.0160211271612	17.0941264995408	18.5202329699253	14.9723755951837	18.6256844542869	0	0	3.4489508514506	8.9848300014282	11.0758709759378	12.2198612288222	18.2058387702807	3.2086295190375	14.4804692617218	15.3210857757602	17.2575912509411	15.6363349785328	14.4247389838767	15.5556980435622
C43	ctrl_e4	ctrl_PE	Ctrl	13.7326447616568	13.4073689975066	14.0452977129111	0	14.0470346340551	17.3549587330476	0.996928174151002	3.7143939949845	15.7113584170296	14.7964892425623	15.6586210526849	18.7675068628283	10.309695855786	10.6869110591088	17.3579736483098	17.4373241182261	15.0030265585046	20.2845954033057	18.9501803366823	19.7560261878803	18.8544865724259	17.0671930485437	13.8890090736489	15.5643731929891	18.3003577772276	12.0822748595722	17.8666693334134	13.314074052809	17.9582223228851	19.094949793854	14.7247390907344	19.2110531518246	19.9118062013428	10.9630097696924	16.3443028139105	9.1909425417917	13.3648774771403	15.1063701989366	18.5494076939533	14.4463627537586	16.1809228003863	14.8748616785834	17.0942278361689	15.6597394070213	16.1120998126631	16.1071804563993
C44	ctrl_e4	ctrl_PE	Ctrl	4.3105050233526	0	12.6473571960407	0	16.3368294419949	16.4710278528384	12.6588096768102	5.6464965810619	15.3199467118885	5.974239338552	11.8409606194042	16.1804528554574	10.9998758259532	11.4933074996071	0	16.337588819848	14.2096563278349	19.9285017195627	19.0128855626814	19.5073301797183	17.1938358225132	15.6027018948269	12.3293521198263	9.9103038856441	17.8690566822437	7.8291984261644	16.0685887381004	11.9595564472114	17.0079352787588	14.1624186244917	14.6951784945172	18.54206318701	0	0	0	9.6755770000368	11.1175114331461	11.420441545112	17.1442714391788	14.9089844255301	15.3239919674937	18.249060845176	18.625085525241	16.1912591134739	13.5106025277088	16.1493590262107
C47	ctrl_e4	ctrl_PE	Ctrl	13.0340762700437	0	14.2723746695652	8.4434354167663	15.5090400763943	15.9493838955932	3.5679694061847	15.5537606625275	16.3092208136299	2.5369409713778	9.9353651036992	16.5640917728632	5.8643773671128	11.8782157362169	13.8307975878583	16.7416317696284	13.3349219085023	19.8665995331675	18.3478246443659	19.6701471855697	17.1879540553837	16.4687672531574	12.5169437426781	12.6896661999358	15.8805125915024	13.4035891208085	15.0199919595059	13.1142232638392	15.9208322496586	14.8161707699557	14.3832911299721	18.7371307510823	0	0	15.1327612433209	9.3102067945071	8.9279320528704	2.1493791787358	15.406614402883	8.97602076549	15.1745706606089	18.1743595156661	18.7925299025246	15.1183478199572	16.1863148089471	14.6622362302316
C63	ctrl_e7	ctrl_PE	Ctrl	15.0117002675053	0	12.3627307868391	4.0042794025632	16.7313526795801	15.053024297373	3.1513938465243	5.3949229432215	15.1032994441323	0	12.7207136283787	15.3535963618694	14.1818211954835	11.7806395981694	17.2355646859933	17.2811140950655	15.122902350008	19.1652148806173	18.5121460584854	19.6800898381615	17.8362868284045	16.7613721236981	11.8091191306883	15.240368269525	17.7249386889884	0.1559376555557	15.9640304538653	12.7453284025364	15.6756821869548	16.1881166566778	15.681915793133	19.2589232259711	0	0	4.7166809155293	10.793453972955	9.7758871986768	1.6435857573377	15.2379274168662	15.1057450905411	15.5559274436	18.8327775623276	18.7036428059607	13.0478429043498	14.0274101635923	15.1271228410592
C65	ctrl_e7	ctrl_PE	Ctrl	15.2458330714756	0	12.7752956756428	9.4146886061015	15.5430442255765	15.1924035843166	6.8906973310304	3.5129283427586	14.8055320415231	0.2531591126641	7.5035915375703	15.8645584201302	10.6126727687363	11.5077300443866	16.8291424288337	17.3713414474984	14.1760306756032	20.1319571624963	18.8374166736348	19.8563014623486	17.9237859980131	18.2856766045421	11.0370781159157	16.241169450926	16.74093991929	0	17.8337278371707	13.1763622236227	16.3445283861742	8.5360475846204	14.332810697657	18.9018675706866	0	11.7552459739201	0	10.5166279781016	11.2855273067658	1.1577555697638	0	14.3827209023165	13.5715568697996	19.3943360451173	18.6012333922918	15.7648536165856	16.1435473420477	16.9792810018625
C67	ctrl_e7	ctrl_PE	Ctrl	16.777344459316	0	13.7705661197737	0	17.1099860624605	16.2411084651167	2.0844176381764	4.2611377689048	15.733223738065	0	8.7047276773026	15.5515040665486	10.2655649646128	12.3551553875144	0.1026720390708	17.3982639082763	13.124913184648	20.0720383702909	18.6652337568229	19.8024843624544	18.1709495126109	17.6872912581739	12.4822913627802	14.5519796304094	17.1766771105308	0.105346817628501	16.5657283942573	13.2651793642801	16.9616133384947	17.3128044192451	16.6063268677913	19.053640935106	0	0	0	10.4666421288013	13.2963717536525	0	15.070462436103	12.7463725833088	16.5563383278898	18.9082580981762	18.592273232822	17.5426417058496	17.3368894451486	16.2315985880272
C70	ctrl_e7	ctrl_PE	Ctrl	9.8426321530298	10.3818546552356	12.7086624339189	10.1116168833646	15.4961535907543	15.0418916949507	11.9263917277896	0.5671819592148	16.302939438506	0	11.5315657013476	16.3533057158844	2.4677144560885	11.833322858105	0	16.0922007976628	13.6310157931928	19.7374638086988	18.2840737742559	19.8589997402125	17.1992256365394	18.1116725569013	11.2198488098776	17.0213695188945	17.1941286684032	11.1931715049132	17.0167630294125	0.6828999767515	16.3399533253597	14.4748188696395	13.1499057948911	18.9994847997584	15.6190518747687	0	1.7282418138882	10.6037217106505	11.3696032937794	0.273320139000099	13.58121914593	12.6975590820592	12.7482976464074	19.1785257081306	17.693408622005	14.1858959651431	15.2574135305123	16.7882884956045
C74	ctrl_e7	ctrl_PE	Ctrl	14.5094646721325	0	13.2643173149683	0	13.2362875035054	15.1944398321149	3.156274365931	2.2082018668286	15.2893839208879	0.443046505098302	1.1850377388814	15.9455175744672	9.0087734704087	10.5597813732183	16.718123612319	13.8148535884826	4.8022717210831	18.6231923538656	18.2732631218278	19.0318311193626	17.2365428769613	15.8502404876682	12.0241021241371	0	16.7222171969946	0	12.7093481267265	0	16.5252169533536	14.3960959420839	14.4164705647378	18.9089193353763	0	0	0	8.5525989666502	10.3739319056774	0.3630886604994	15.8675530920658	13.9850961225828	15.9734685145716	16.2704992065875	18.9812800129352	15.3529372290303	12.5063325060313	14.587628311605
C77	ctrl_e7	ctrl_PE	Ctrl	13.46965222512	12.0710489845522	12.1212501742268	10.7270999146098	13.3195736103369	14.5085437627948	0.9073247241218	16.0714481993928	15.0975421190519	0	6.7651216784764	15.9550953182805	7.2242556479539	10.3799902810587	17.5474369799364	16.2715391732824	13.3551239362843	19.1685359206778	17.8832266150786	18.6202274202345	17.1986582326983	16.2856262931666	12.009432325936	15.5926888701994	17.2525060269635	10.9696114741041	14.4777202376822	1.2526483816043	17.5826875747785	15.6444526422432	12.0364835354799	18.4779759362079	0	0	1.0366975069454	8.4275345442706	9.7921056250874	11.6725394438746	15.4854624204525	13.3020379349291	15.9452738110885	16.7262899960082	17.123188062943	14.2672336390118	13.1942163461558	15.3028377051708
C87	ctrl_e7	ctrl_PE	Ctrl	14.58796084858	0	0	8.3989837282273	16.194028847149	14.238419586595	0	3.1460689206172	16.3590692002455	0.288135600790401	10.970181118929	16.2117177386655	10.8996987147577	11.3182329571521	15.1864677052674	15.979262621703	13.7665540254216	20.0156953189844	19.0228168498273	19.7103577235453	17.7779770349751	17.4081277349106	13.5487987867071	15.2863178927989	16.2987622112443	0	16.0252471209462	2.2819484323358	17.6431238573829	17.4180705285848	16.0256081947055	19.3194752748017	0	0	0	9.7890059608145	9.2440987448153	10.2242058198013	17.0197256635855	13.9130150075391	16.7304357656703	19.0636549461219	19.1214140452514	16.1247684431652	13.9154391027299	16.3671730992445
C88	ctrl_e7	ctrl_PE	Ctrl	12.4147235986222	1.983151215812	12.6646556765055	9.7082020325193	16.1258076998749	14.6942146814143	5.0234689618189	16.5231773162077	15.7967623152113	0	12.4095276725912	14.473885447097	12.9411174286572	11.1887668545337	15.5788244550901	15.5388738880866	12.6422028472313	19.2499178761917	18.2589759292775	19.1656538450776	16.2594236897462	15.3526351580817	11.4484274528109	14.6701334127734	16.5492781961866	0.062559530655701	15.6670722660327	0	15.9905713741367	15.3383075255817	12.6435202488303	17.502398738293	0	0	3.0935621690428	9.7500453691258	2.9470775076679	2.5814652782567	16.501673858345	12.014634150992	14.3701954935108	17.3034379134839	18.1543294124217	13.6985012927307	13.6899932002017	15.5155035112047
C89	ctrl_e7	ctrl_PE	Ctrl	13.5908813838661	0	13.0451909488227	0	14.988569364505	16.6870062235493	5.0169038932534	17.0928624988522	15.5126848465042	0	10.9113044353823	16.5002348020038	14.2310464556806	11.4617361550291	0	15.0674131546899	14.6492339102078	19.8074639495005	18.5247041588888	19.4991876359618	17.394167224025	17.1702128829223	11.4133759057925	15.9030362433723	16.9286350169516	12.105055834384	14.7356427662433	11.9179910437165	16.7727138628468	14.242357567699	15.4786936723262	18.6040862507703	3.9726341347322	0	9.9424002350497	9.603254496712	7.3695845865026	1.7887970677834	17.1429089531159	12.1619736561628	15.7270412696548	17.6799070312299	18.8655196959663	15.1014789404575	15.1036823478286	15.7377062361423
C1	ctrl_e1	ctrl_TE	Ctrl	3.6628061957755	0	13.3706137669905	8.9378980267529	14.5741007688828	15.7173526979247	5.5693072518499	16.259170005519	15.2663020415491	2.1513576948339	15.5360911313358	17.7419610793942	3.5298552512949	11.9811709267404	0	15.754950624822	14.5301895246115	18.9792134253252	16.7812511800703	18.3796554434221	15.630998944099	14.7518057634312	8.9975494249084	0	16.7337980702626	0	17.1132815547296	12.7333323765664	16.4917762305572	15.898201871288	12.4343985230094	18.3126847000798	19.3042476035091	9.8663880924001	16.3820574466573	11.6150747175337	6.6917631638155	11.2195600032084	15.9430254641264	13.3767327109908	13.090521632365	15.3541209581449	16.6300767356948	11.5639901692243	14.6553213818325	14.3843894539299
C2	ctrl_e1	ctrl_TE	Ctrl	14.0384763961703	0	12.3387411743242	9.8148160780559	15.3623259678903	16.050772438938	2.4446799600971	15.5656956724598	14.5609169262052	0	15.7899180227843	18.2835796537367	11.3225672698787	12.2286966626702	14.2383283824908	16.3425743667191	11.80566323894	19.6268294294768	18.0725208502311	19.4366313110632	16.4889468336643	17.0334909603559	11.1089441423275	11.2091761761929	17.447574607937	12.3332778084221	17.3474488447263	12.7959757675936	17.010975900552	17.9942835370695	13.5357046728842	17.4846699974238	19.2016484752953	9.2803745377444	16.1388589901629	11.4954193121612	8.5160667333915	11.7562088851366	17.7068528437402	13.182542745934	13.9070674097629	0	16.7377176780643	11.7875954190802	14.7063294730583	14.9181537730821
C3	ctrl_e1	ctrl_TE	Ctrl	15.5212730074447	11.7423786475149	13.6935123000717	12.7232008773655	10.1899876161213	16.0965949863081	10.5417584094267	1.9616823827368	15.9668270112521	0	14.6799928677603	18.2092881509656	13.3643050785153	13.42401614398	14.9910907120925	15.4908912138788	14.5256593559608	19.0550701068809	17.6998673795563	19.02378631027	18.0233563504912	15.2792291892779	13.5762079430798	1.3528637438996	16.6454458556439	5.8335005918793	17.3594791068577	10.5618907463519	17.2456268328032	17.4042612030749	12.3592068728063	17.5201841399318	20.0120284905627	10.7723808615935	1.4998795037324	10.4033690100062	8.2472797258646	11.193036090172	17.1032014684576	14.8358634482249	13.5264051503875	16.005239635918	16.2199592816699	9.9160792691962	13.6089719634944	14.5591457346829
C4	ctrl_e1	ctrl_TE	Ctrl	2.8011647831776	15.0986050584593	14.3194278871609	12.525597448567	5.0267606774338	0	1.0188242177678	5.1218614895543	14.5494213362454	0	13.9889275055589	15.0612283916939	9.8799906302354	11.2177227874783	6.8166353781686	15.7738490451638	12.2101142053606	17.9610642945112	17.9826951090255	18.6013092402843	16.6072177409044	15.8499008319286	10.8066890418727	1.6486348436275	0	12.2164946705253	15.3725471968106	14.7324048688564	16.3029673093263	16.0616154168342	13.3921962644008	16.9570002231983	18.2023757655604	0	10.8831049186716	10.6781211756084	9.9921801991195	8.8245252987633	14.4676566783103	14.8486203280508	13.5011438719178	15.6713719346444	14.2317660557735	13.2997987315101	14.0055853861876	11.6408159057748
C5	ctrl_e1	ctrl_TE	Ctrl	10.7498530851126	0	12.6414107375075	10.4246088997468	13.6476012259148	11.5264439791524	10.194202896982	15.2195944782131	14.5454790789185	0	9.9031920508469	14.2983954055424	9.5701605688727	10.6551406299436	16.871102332856	16.9445681096307	13.5708889081599	19.4504708712679	18.051592888886	19.0300990332708	17.4997262747951	16.2031159478512	9.1380213330065	14.1123204251508	16.2972273807863	11.386565523068	13.4777272250913	10.9965732382101	17.4120826632579	17.6460731167721	11.8088247811954	16.8963966250388	19.655411235069	0	16.0156529657997	10.2751553573141	7.1316436854086	12.300354782276	17.6667477865747	9.1609062009944	14.1607832065658	14.8584207816049	0	15.7675281061038	13.0934109031036	14.7784730964191
C6	ctrl_e1	ctrl_TE	Ctrl	3.7538882142381	0	11.7461518852901	10.1772527161416	15.0832616874967	12.6804169439681	7.4486611099451	3.588017667503	16.1352406228579	0	12.848975217673	13.7184479232667	10.3545103222813	10.4576177484972	14.6764717777562	17.017670735492	13.4476918334956	19.1519240523769	17.8099439691396	19.0397966545627	17.0131990412941	16.2654749021203	10.2150001202317	0.9773829948025	17.126734676979	0	10.8739789666916	2.1063999961701	16.7594171649068	17.1425654678708	14.9304174618023	16.9150095780647	18.9168934164802	0	15.8508154362786	9.8931924141327	7.9491911938528	0.736847749524401	17.1593833478769	12.8761771183616	13.9946938643526	14.2852276553562	0	14.0395959756692	14.8439212255475	15.5492040153277
C8	ctrl_e1	ctrl_TE	Ctrl	11.3105777010977	0	4.0000087771122	10.0363438132552	14.4167427334696	0	2.2384706157123	0	15.7689011280511	0	5.707854402327	4.8890777050868	7.5074767720317	11.7879723669329	0	2.2966315429374	12.432480337642	16.8616220572049	16.799229207027	18.190373171198	16.6155159308486	14.9077163134667	1.3099712474083	13.857806820273	16.0512989368871	1.1528874794244	14.0275568949156	11.9713979870418	15.3087524755723	15.2429400333744	8.4480529344951	15.4706551099283	19.4116660192354	0	16.0259649348285	9.5745745577168	9.0974774258645	9.3261703942971	16.8570518842637	13.4996403200686	13.7654271768106	16.3961337431448	0	12.4708497455904	12.6709189692122	13.5107199686754
C9	ctrl_e1	ctrl_TE	Ctrl	12.8393510450201	0	12.150076022472	10.6856668469784	14.020358062092	0	4.1770535320236	0	14.7433594288085	0	12.3844842169456	13.031093275501	8.2939881733143	12.1877855407398	13.0521415478432	15.5277136072583	14.9682394995129	19.3706222007553	16.7453404787202	18.7621901878294	15.4223922794483	13.9326590667415	0	15.5783129011744	15.9721142489113	12.260811267314	13.2563114486548	12.8222849421409	15.2296811351982	2.9242188615644	12.3676561231384	16.9051098693912	15.151672351329	0	16.6876669938595	10.494009696681	7.7541590904942	0	13.9253347271189	13.0372879529001	11.6698957574495	16.4873654203215	15.9472281537725	9.6104416165703	13.7815765173129	13.6121177606989
C12	ctrl_e3	ctrl_TE	Ctrl	12.6741028452032	0	14.7808491638514	0	14.3793362236346	17.2577536537166	2.4523889655619	0	15.8694472582089	2.1599126808804	15.026476407052	17.6068390203216	11.3656680928515	12.3934543439588	14.3217395774185	16.5273823447761	14.3054077394638	18.844074248545	18.4268286384528	19.7400887924273	17.7580750009595	15.756875545145	12.6934660034342	15.7547460879748	17.8759474852755	11.8957032303349	17.6511379335974	15.0765763065013	16.8204442599219	17.3608794307423	15.7519118138781	19.0675512109135	16.7660751040721	0	3.7388818711052	10.7102860003184	11.3198445607886	12.5513910706391	13.6687446491828	12.6735478097551	13.93037662503	17.5272990534606	18.5726844038946	15.4873525614296	15.2475383891372	15.7396659143703
C15	ctrl_e3	ctrl_TE	Ctrl	2.9709570642784	0	11.0874359327579	6.9324721685843	14.8124046820838	14.3594018012166	7.703173627479	13.4901864732174	14.9598772537957	0	12.2602778963084	16.0833823470674	7.4844203560713	11.549752950183	15.0485481605295	16.5602658190407	14.1541529080147	20.0240732557348	18.1984612790759	19.8585537213366	17.8693700482836	17.5468985533014	11.6245191046243	16.0473300032374	17.3421134186315	0.191690959926799	15.7570828130103	12.6568458991779	16.7943354475522	13.7790265100025	15.9225945684258	19.10089345121	15.1558948619905	0	15.862657485779	10.8355248907475	9.978856539419	7.9225066258336	14.5961811882355	11.184709465867	16.2121727636893	19.0504994545549	18.8668742830596	14.0301840190835	16.1807971871131	16.3954154247453
C19	ctrl_e3	ctrl_TE	Ctrl	2.802378302592	0	12.646668220381	9.1458135653649	13.8147796671675	14.5944206845371	8.8779577163541	15.3590156257723	15.3964690019002	2.4181641709677	9.0621794251429	16.5580393961633	9.4322889643435	12.6105385765139	13.9719311822076	16.5483136907851	14.0885518229252	19.6152618276711	18.4976490562539	19.7907335411866	17.4158417756545	17.1848836750526	12.6849658584681	14.1965614161768	17.5681336607431	10.8007776566427	15.7342974610559	0	16.2400210592311	17.058060108686	15.9895383241094	19.0540876439961	14.9570004743592	0	0	10.2371970893723	10.5481926173422	1.2187811248239	13.763826924735	12.0546909942681	15.0850853712641	18.7184421592744	18.6367723271706	15.7624925229782	15.0520477801296	15.6278562033342
C24	ctrl_e3	ctrl_TE	Ctrl	4.8389117983463	0	14.6090470366757	8.7560632114411	15.1610010776247	15.5040462684664	3.5719006573636	16.2144749810671	15.2583869833848	0	10.7299838620106	16.7682378291051	7.7547957503787	10.9645650543668	15.4286637096828	17.2605785696575	14.2028434962995	19.4140626309545	18.4364642498182	19.7626880635233	18.2951518505852	17.4174027991033	12.1672332358724	15.8678959395386	17.0159885803898	0.3047911520094	15.7532117911973	13.2756173166796	16.5394567008898	16.5030338010667	14.4441600504251	18.4849541399385	16.6796429874864	0	16.394523179414	9.4742655504581	11.3347325990497	10.2242682294685	16.4105350331881	12.340160607215	13.8013095452409	18.9237435970527	18.621200431039	14.7797447592885	15.3863844707562	17.1274008804797
C29	ctrl_e4	ctrl_TE	Ctrl	12.1967140152448	0	12.1656939404859	12.3893897914551	12.944176118568	14.1981384084407	7.4441937173129	2.3740811200014	15.5785600367378	0	12.5506938273345	17.5082630004554	9.9798341648729	10.7902120255945	18.1448273469559	17.0566043817502	14.264362854308	19.6102910994188	17.6214410146443	18.8046731817649	16.9412083400659	14.5908543147486	8.0045809369067	14.9104221463599	16.7263251326218	0	17.3357050885881	13.5169618787906	16.6035712892934	17.8475969457077	14.4767137719788	18.6562433245666	16.9860521144061	0	9.3965886921521	9.1068736954307	10.1934042113393	10.7548124856385	15.1007535680001	12.1098044149622	14.5332550211963	14.1933141909599	12.9870873181862	12.6480970820255	15.3055477023882	13.5135975732688
C31	ctrl_e4	ctrl_TE	Ctrl	14.4290668936011	0	12.6328133092718	5.3409057464175	14.0389272385076	16.6982426463994	5.0614934339044	8.1102009297124	16.6666011888454	0	15.6141770178191	18.2123425120297	13.2640355699064	11.3695022686763	19.0747165110357	17.0093916243617	15.3609445996927	20.0225272304289	17.8805710153764	19.6645964223591	18.0319487419688	16.1890973358926	10.8542650219815	0	17.6904230908628	11.2778688565611	17.2540744135865	13.8298718766977	16.6299967083613	17.8131201792262	15.6799410242677	18.8081375263963	18.7906680232365	0	17.0251360344358	10.2595020226681	12.2209295864242	13.2623301009205	17.6118375096295	14.1649829325118	15.2658741092155	15.980715548003	17.5893373958297	12.2710357109645	14.5862337853402	15.0269282360875
C32	ctrl_e4	ctrl_TE	Ctrl	13.5689371012029	0	2.9022824255936	0	14.1147036601199	14.1488460086432	3.6288438332785	14.8969290593423	16.2304299789112	0	13.1769116968541	16.210589312242	9.8550669727024	11.8420500956229	15.1773396080965	16.6754321481871	14.6614288844256	19.6148227917706	18.3250979429224	19.5759892560139	17.5120630556832	16.2959744017246	12.1644345935004	15.245545755179	18.122197538182	10.7457396389659	15.0222774240766	11.9977676226853	16.9901464925422	16.867377155099	13.6841241851309	17.8273641755431	18.5278489915232	0	0.969420721536199	11.4319280425912	11.3434752225009	12.7080257329849	17.5838873831953	13.129328133337	14.4842677334585	14.451604018117	14.7370005203426	13.9987640572645	7.6761353945853	15.7647161053673
C33	ctrl_e4	ctrl_TE	Ctrl	4.9754837768348	0	14.7579321946505	11.1815338263103	11.2591448616412	16.7186697084725	6.9978632027629	16.6919573396492	15.4403251404004	0.988821291225801	17.0055962312974	18.3523401167692	11.5125488030149	12.5448699071094	14.8226680718607	17.4531780571871	15.4343754641242	20.4224131795485	18.6431027059659	19.4790755063282	18.3124311080137	16.5996539531591	11.3654330622731	15.3215802779055	17.8021672578759	13.0288343082803	17.5760473628212	14.473665820496	17.2853799113452	18.5713021803716	14.382430335701	18.6942841419803	19.5794960850611	10.6053019806834	15.4342988328593	10.7132811657952	12.8628040427211	13.0094930495708	16.7142457482238	14.663692590498	14.6058512179793	15.5867748013415	15.7512388446	13.236543935379	15.4176865564471	14.5686255321866
C34	ctrl_e4	ctrl_TE	Ctrl	14.6151725093292	0	12.2892559935071	10.8807597161573	14.1723923915015	15.9430250951158	0	1.5079531278538	15.6329234027677	0	14.6822253290853	18.0460227887235	9.6237160731714	12.3046799674289	16.6605849274396	16.5616039837171	13.7600695775417	20.1945352333579	18.4016336574188	19.7308784335469	17.4507390069824	16.084495757843	1.7211215305265	15.3881860503041	17.7839804058761	11.2248088072061	16.2566108303957	11.0792788908635	16.5212948539768	18.5418830927144	13.9601610323886	18.2927061286182	17.6864616241465	0	0.557451085872799	10.3190200294157	12.8987597820833	13.1552183087418	16.491279360012	13.5960054864824	14.678589846536	16.0926231952589	15.1327798797175	13.1095283322333	14.3941375172488	15.2833353040265
C35	ctrl_e4	ctrl_TE	Ctrl	10.0840022483193	0	11.8054835788634	8.4409943663638	14.540432534445	16.0654265684884	6.4470170433088	16.4681844423841	16.1352683626974	1.2842242685572	15.2546033418113	18.3840696201815	11.5312012964314	12.5723196296958	16.6169072809976	17.4355250259239	16.2213964546903	19.6898759546891	18.1767830477402	19.5269760796229	18.0552171349389	16.5549571386943	12.1974338784913	14.53612207205	17.6027197340427	0	16.9311815306755	11.9966938148061	17.1116129924638	18.5546545848977	14.8929406835716	18.2001271782999	20.3012107310491	0	2.7461679565465	10.407144967377	12.1390980286337	12.6245592337901	16.5599545472388	8.6237742578325	14.8220205662466	0	16.8874898249722	15.5743360606391	11.6322430739143	14.7405645120628
C36	ctrl_e4	ctrl_TE	Ctrl	13.8387673057767	10.6604373629282	13.9175037130989	10.2479901437363	14.9457097082103	17.0999557543791	4.6915888423026	16.89445380916	15.9663931612605	1.2531407791779	15.0367329239941	18.3119921679571	8.6783840770625	11.2060916707163	17.113373943297	17.0154679637329	14.5955594508232	20.0788139151688	18.7563766095614	19.0708282354025	18.2337537241405	16.3234406970976	11.7980573155114	0	18.1200098772568	8.057568606833	17.1916936103431	12.3287392963319	17.1196565506323	18.615535321945	15.1220002895433	18.2224739690603	20.2055179459874	8.8754806238509	16.4037363218915	8.8928742556747	11.0776308217137	14.012468323782	18.2237882638458	11.8962400334032	14.2809007534944	15.0110831130332	16.5586515626533	15.5141256998626	15.1361344314761	14.6125412546569
C38	ctrl_e4	ctrl_TE	Ctrl	10.3751973897713	0	13.9766563054031	0	14.3100660692854	16.4899923824798	2.8580697005307	16.8433525454275	15.337415643332	0	14.2285431198622	18.6966201502173	12.4237974859749	10.4286878398503	16.6159636768822	17.4719577769524	15.1244609338739	20.3331642909916	18.4305057050826	19.6748913249762	18.8720105808028	16.7705645775491	12.8134283696369	15.0114817032349	17.5997341901637	10.5472977567276	17.7440802127659	13.1410728453438	17.1911998692574	19.0828601495283	13.8525728341644	19.1126431727976	20.1972428623242	10.2736950753769	17.0425678023615	9.6364681816139	11.0856961218732	13.5886345803962	18.2700306552289	14.7684167295004	15.0523853966053	0	16.2434966709964	16.0025643921047	13.7463434107257	15.0252877606224
C39	ctrl_e4	ctrl_TE	Ctrl	3.352309321043	0	13.097755496308	7.7427459924327	15.4409630050755	16.4837947112448	7.6380114310777	3.8959902723588	16.7669947239963	0	16.0420117388294	18.0405854771476	0	11.1854674877927	14.6021079945693	16.2881256985919	11.8894162286647	20.2544983859793	18.8455038394417	19.5331166605849	18.0060683430504	16.0284637046492	0	0	17.3771474293723	0	16.79599362053	13.4918173096246	17.6699402967967	18.215450991991	13.7846106638738	18.4036148577661	19.4687509935452	0	0.0687812352311994	9.7258283507342	10.5727068855821	14.3961847438125	13.9211268794874	14.1367729738026	13.5089664624348	17.1978058645664	15.0750504499042	13.1989259297333	13.0106346272906	15.0622689442034
C40	ctrl_e4	ctrl_TE	Ctrl	13.8039731421078	0	13.3287195552909	10.7179258441549	15.3371102678542	16.1760886663448	4.8644578651587	4.2588047760357	16.175956011112	12.1735315408105	14.8210656569532	18.5226698198763	11.8935627677808	11.8421816529745	9.3658884964563	16.3466423760839	14.6930358121225	19.9037317265311	18.6298247504371	19.4509138149357	18.1526416783747	15.3954952352867	12.185454302784	5.9599846509622	17.2474499688994	12.0099957293932	16.7316840613116	11.880623159557	16.9657172563846	18.162170777282	13.3063582314291	18.2356784866387	19.7542278042739	0	0.9333557375789	10.371835949833	10.7573318115745	14.2941440116843	17.2661202394885	10.8503852110951	15.1496016178866	14.9799676049258	16.2079811448619	12.2336656807096	14.6299666817275	15.4265813062973
C41	ctrl_e4	ctrl_TE	Ctrl	14.8781092399683	0	15.673517051405	8.824677727809	14.8637158931508	16.825266600075	11.0659819451457	15.9067974260002	16.2129830178492	6.7614410043775	13.5300233334502	18.3599069200995	3.231149016568	11.5498890702783	18.889656505101	17.5490218025898	14.8694634747179	20.0470674711998	18.2286083015272	19.5544304575619	18.5698214327593	16.6342950281208	13.1283877164357	12.75023274468	18.2745208786326	11.1000092744979	17.6537193007747	12.8078235163629	17.4950230015913	18.1205713242042	13.7235716818253	19.0274375875709	19.179586311274	10.7947192626577	3.6018805828718	9.7486435731097	10.79221733378	13.9233261400304	17.7167155538443	13.2097690502819	15.4350214742162	15.5025246983893	16.3897528387978	14.9675899496359	13.6990950436957	14.5474836417326
C42	ctrl_e4	ctrl_TE	Ctrl	3.7118329091406	0	14.4223698065882	0	12.8130807922609	15.0193148467301	0.853514230790498	2.5047208192702	15.0539624405208	0.0947841789262007	13.353151602412	17.8346253585933	11.0995825450383	12.2862228716544	16.6410233943476	16.1571842421239	0.283747733978	19.7409284343744	18.3390953346687	19.259149096616	18.4397812250537	14.7012759046762	11.2807536151024	11.7438691401486	16.384762085526	0	16.3604014386324	3.5714229046229	16.8002560802379	17.5824301160522	12.6265942762947	17.6422002870242	19.4683782833599	10.3228325750649	15.3887228259763	10.3485469389011	10.1279613220316	14.0610083770722	17.8706925692039	12.370696945885	14.6195655262623	16.0725472124634	15.5122366589914	14.9063821996048	14.2429577872961	14.4849256356766
C46	ctrl_e4	ctrl_TE	Ctrl	5.0474852259373	0	12.9816955406901	12.7524685907262	14.9152244836538	14.3283336603372	13.0565107757723	16.1752072412111	14.0828296634128	0	12.3086536032582	17.0549495754596	13.0845670609312	11.3597195775268	14.4331663380363	16.2880530485355	15.3203969103859	19.5885160491077	18.4296292627119	19.3905948736788	17.6289492233173	16.1061495097432	11.5671928691921	13.9203421043453	17.666359408226	0	16.4310035708447	13.5620441214166	16.9570859089846	14.3964452868788	14.2113044407079	18.5468793765219	16.3041514749647	0	2.0576793638607	9.7348958110404	10.6394904068329	2.2416722250866	16.2921953018953	15.0255752346415	15.1512752105256	16.2907656314961	18.0064936437305	14.6474032865362	14.495787914481	15.6654544108293
C51	ctrl_e4	ctrl_TE	Ctrl	2.5259263294717	0	12.588441451349	6.4336776582263	15.7911722186911	15.54348681968	5.9857905772006	0.213099323244801	15.5676255307375	3.0362393441504	10.0310043844125	16.8981098371352	8.5023329204394	11.1597253299837	16.6498960638384	16.5318549615704	12.6713760663751	19.4704398661511	17.8318303712016	19.425999705657	18.0302378852606	18.305978949908	9.4707480982595	15.5867000640958	16.5830871421608	11.1330679236039	15.7570237255179	13.0297661979509	17.3106827437895	0	13.6049254973662	18.3875411184297	17.5511235123894	8.7345378405835	3.5450134668932	9.5765204616973	10.1363328054991	0	13.6275632056964	11.0938624964911	13.2057492369243	18.5007749031134	17.3646763712229	13.5150247364375	15.4397418611251	15.774676845495
C56	ctrl_e4	ctrl_TE	Ctrl	13.0939625383223	0	13.4453239102212	9.1587749950949	15.0936019831055	15.8692253588298	4.4705419152819	4.2772881059489	15.2903545201205	0.444879211417199	12.5346025284391	16.2138500894068	0	10.9855933973421	15.5697609989365	13.7116530822058	0.7229913733789	19.699102762677	18.5006641819209	19.840615989242	18.2636907908563	18.2166140865486	11.315598037187	16.6455893103762	16.6833846624724	10.8067387421959	16.2781444749158	13.3730627107533	16.6350966669852	14.5834183151176	14.2974460130779	18.3209765806559	16.7788020872393	8.7255375443881	3.1644490096016	10.456154776497	11.4428340437278	0	14.331387319438	10.3466181513149	14.2707873241135	19.2881417997863	17.9993266472535	13.5744865975459	15.7963439061191	16.1758965653643
C60	ctrl_e7	ctrl_TE	Ctrl	16.8660249948384	0	0.1607424986076	11.0674394140272	17.7244407697335	16.6713586325175	8.8170443028638	6.2607929594093	11.7148319080619	0	13.1397616184854	15.7351298724654	13.9395453981655	12.4309995763786	14.3124806589105	16.252439706645	15.8408111213315	20.3502054717527	19.4278314917632	20.0381023401136	18.5854856474335	18.5761078867658	1.0089917050585	17.0066959537119	17.5679284207276	12.3813050144726	16.1882465775376	1.9144827165644	17.8365287057412	15.8009211420378	16.821206308164	19.5422101682856	13.3704146177617	0	0	11.7347302581882	9.8948031640956	0.284776560098599	13.7990561426632	12.2052170901076	16.3651005639167	19.1310208820035	18.6245960177354	16.6146997273635	16.3039811682512	17.0628030490658
C72	ctrl_e7	ctrl_TE	Ctrl	4.2761196135026	0	4.9464577827136	2.9401923304982	17.2494196636654	18.6845977176345	3.1345509874402	0	15.5305423336196	0	1.3635922495501	17.7878264371098	0	13.7995502793996	0	17.1726681622077	16.0763206348013	20.3209998243041	19.4850187377812	20.0520492062157	18.8731951226939	18.5192147284632	16.2029219364568	0.147865397867101	18.1937919362984	1.2383677530365	17.7657287013265	16.6553014822652	18.4391437620378	16.7074865283142	18.7819578426686	19.7752077794645	4.0631631249272	0	0	10.9186028783832	16.2851896605261	14.275307180479	18.0010698518354	15.8083581415098	17.5130738146337	19.2776553991308	19.906963567558	18.532762506112	18.4833279001049	16.9257229693791
C79	ctrl_e7	ctrl_TE	Ctrl	13.1390856416023	8.9226316708929	13.6587167784948	8.3981094729384	14.9291803759484	14.4431407460097	8.3568418849464	4.4032028624603	16.3925230968808	0	11.841304334928	13.9567051546889	3.1093849267982	11.869691134474	17.461191309092	15.8107652582617	14.5145634058867	19.4330245672883	18.3909916219164	19.6986829614666	17.7879158674808	18.1136127034814	10.2171163399432	15.8859268516351	16.2331578292256	9.9112419201085	16.1659479321242	11.5182627351506	14.4900518650763	15.7991087461354	13.7663821037568	18.5508391300203	16.4912821034049	0	0.8896464118464	10.410240463681	8.1574494958344	2.4739582314421	15.0174046690523	8.2773840666617	15.3705675693254	18.6291253351623	17.4904896774725	14.2896398262475	15.662991641888	16.1235640178875
C80	ctrl_e7	ctrl_TE	Ctrl	11.6303378016371	13.3313273661092	13.4881127099562	5.2324927045508	16.8704922736699	16.3296993956663	12.1285423940304	16.3505930919679	15.0290301570534	0	10.5625229066027	16.5396120863198	12.2155304382385	12.2951341427048	18.1615125278553	16.2393579443237	12.8533397504736	19.8510545917949	19.1160265569186	19.7787879714793	18.1338066313652	17.8072284116908	10.2169710197328	15.3020567852152	18.1217047338252	0	16.0729323889847	13.8261305118554	17.4407208968555	15.9072746404376	16.5309493560883	19.4286360645254	15.2388424997804	0	15.4563713201734	9.8478765818559	10.9758116216896	0	15.9591280010331	14.7951461549876	16.1950951271045	18.9165301180451	19.01022442144	15.2439945566185	15.7791666776123	16.3882934223615
C84	ctrl_e7	ctrl_TE	Ctrl	15.1997439519805	12.4017928170018	13.5710167759747	8.0242794917836	16.3553954150702	15.3120841160756	3.0021858466842	5.6457013876208	15.7393377427889	0	7.2658275979507	16.5184025430945	8.6417274017555	11.9069472045982	18.5816036077105	17.4245694176554	10.7161219852977	20.0480988582217	18.1999069360281	19.7584727868092	18.4542005628785	18.5038050176385	13.0787855732425	17.6295544364361	18.384877629733	11.8823932637442	17.091057278134	0	17.6037293066227	13.2922574038876	14.6925676026006	19.0672519374319	17.3166485510619	9.2910040101402	2.8374244935186	11.1447778305913	10.6763871769711	2.834557531451	5.8480768812875	11.5756772132862	13.0335880585075	19.2651436431893	18.2307893972037	14.444342746098	16.8303907116714	17.6569355888044
U5	UF010_e1	UF010_EPI	UF010	13.8361661621599	0	3.0472265001335	2.9975390420372	14.6060587541189	15.354446887383	2.8057566592149	13.1036231976619	14.6206762959815	0	12.3091789777087	16.0740612532874	0	12.1626167671287	0.592940574602601	17.1778309427535	9.62649442993	19.8388529695733	18.1041824992784	19.5665095284782	17.5003707643677	17.5548404238801	12.0194481116899	16.0190003146747	17.0123568556923	10.9774720080227	17.516879581874	14.166546661776	16.9677152901544	0	15.6518292336525	18.2251088491991	19.0742446228093	0	16.0362735637904	9.9138915984336	10.128316638326	1.9740054725981	2.9611909367003	10.2481545366546	13.3230393341104	18.6278705215921	16.9329377747935	14.9708921611268	16.8810427731114	16.9914352525404
U6	UF010_e1	UF010_EPI	UF010	13.3401861023555	0	13.8665827054921	10.9032331573281	15.9461997947885	15.9200410709819	4.9946203064739	15.0232978954564	16.2713850717256	0	12.1866207165023	17.7098318212932	0	11.582583310375	16.7535184177544	16.5951985814939	14.4989718080736	19.4990444406056	18.0481781091605	19.6447007863194	17.5345320962165	18.0275151854806	0	16.2602586474587	17.2127472332679	11.5226782130531	17.3583406542543	13.3231554872315	16.0601327130211	5.7391146538463	15.2846109823156	18.325444065368	19.0154433755586	0	1.0053660987995	10.4714786351813	10.8487821841466	0.864226031891899	14.4336973164194	10.5545295390679	13.1718588102137	18.8525866411457	17.8397617390836	13.2215462725469	16.8824434086801	16.1560676039722
U9	UF010_e4	UF010_EPI	UF010	4.1980321121429	0	13.1159484419455	8.8206980442606	15.5168821259926	14.4004150140897	12.2059646396806	16.1922818423073	15.196090129193	0	13.0496757666918	13.5745763764816	12.2005350772972	12.1049404160043	16.1534132480151	16.52502633516	11.3711330491559	18.4694876791616	18.0960544953958	19.6351198988635	17.1988209238432	17.1195496257176	9.6399224780762	13.6646509625186	16.3027817402531	0	16.230353978595	12.1357622924712	17.2972546265412	0	13.2819135629006	18.4918230062291	16.2864107722766	0	2.2552303761565	10.4898545752925	7.3869986343052	3.2676331414701	9.3042960167064	10.4443053376719	13.4796439555557	18.4650506699113	16.8558988019571	11.786136891349	8.8156888182125	15.8999631459019
U11	UF010_e4	UF010_EPI	UF010	13.4646507480242	0	13.046113234528	6.9911639691377	14.2908717934693	14.1493710179857	5.5489756519473	14.7887556889504	15.897092467248	0	12.3843852990703	15.1628743466274	8.9005608244173	11.6690057119757	15.3702802415377	17.2388240607213	12.8931090989892	19.3821911379764	16.9619829650413	19.5408695585009	17.010096391095	17.573875779451	0	12.6777255255229	16.5371459589902	8.8763352077493	16.2990165606869	12.3081290332288	16.8231184138274	14.152251011901	14.0727315881884	17.7152179077165	0	0	1.9137060077222	10.2835211589509	6.4514943146824	11.2662313908533	2.8073968281915	11.2865289476554	12.0073743403874	18.1524117080812	16.975632966458	12.4383688262817	15.2915859320668	15.0861295459463
U12	UF010_e1	UF010_EPI	UF010	12.0516071328688	0	12.212824321325	10.3307757972672	16.7258751624664	14.8675821600959	6.3608410606307	1.225158878246	15.6560169002131	0	10.3789427780274	15.7758812634039	0	12.8771033122923	14.3820069421274	17.8184373820578	14.0885943626312	19.7032901146209	18.5403372677653	19.8200777687889	17.6900762361722	18.1464944338701	10.9355470455984	15.9678242197715	17.4206809905362	10.948507839953	16.2059374053993	4.0372456331256	17.2974175879975	14.6981568118663	17.0479370816469	18.5483153519755	16.5951647186641	10.3343300722069	3.7672880142753	10.6017546636814	9.8810098649225	11.2272493679698	15.9104390884519	11.2427826927291	16.086222242346	18.7135547243882	17.6836037905018	15.2662972687093	16.5278363062099	16.2598242231255
U13	UF010_e4	UF010_EPI	UF010	13.3509123627693	0	11.23198690987	8.7881600588218	13.4681798512484	15.0676945338011	7.7929431207747	1.9841671424334	14.9336881728974	0	11.4223759039668	16.2266474505646	10.1238206444135	11.6984171335415	15.2903392147587	16.438751265018	11.916502767445	19.2829834379974	18.0564379334296	19.3909810634455	17.3392768461043	17.5148802026521	11.2617723303689	14.0089033294144	16.5037666377929	9.7887289861354	16.6347416556052	10.785028286507	15.6406078796294	15.490596305432	13.7540885738391	17.6709506575056	16.5165387198769	0	2.7772841929919	9.8095989346264	7.9115752367976	10.3833856535495	14.5931715165253	10.8955673306548	12.1326360897978	18.7039106003272	16.898714499693	13.5780670767832	15.130490071776	16.0747762471154
U17	UF010_e4	UF010_EPI	UF010	12.0145211845218	0	13.1076137607839	9.0493791648065	14.3265185536388	12.3679465900742	3.9276268700263	16.3450885338726	14.945450354246	8.2820642406639	10.9989245016529	14.7789759570472	8.9576403215313	11.4994142928525	13.3789642852192	16.7529725237882	12.4975317310375	18.3222657533488	18.0642462843496	19.3328743403506	16.0884715983292	16.9484940135208	0	13.7171852564292	16.1791267153821	11.9267996216843	15.2914390951739	1.5308661875804	16.9125496685999	0	14.2171111574402	18.4376864634511	15.3434180394303	0	15.3204958035145	10.7898639031716	6.1171884393604	10.3514576747264	14.6164480595725	13.0482893417977	13.2596145070089	17.3037358022891	17.1684212615992	13.434069581973	15.8820270798536	14.9286902014318
U19	UF010_e4	UF010_EPI	UF010	4.5436762280779	0	13.7844503036327	9.4440381835905	15.5494730007765	12.0520781317561	5.6699821417176	2.5307052268039	16.0137863670617	0	12.9962168265231	15.0144882952628	10.0097352444883	12.8714571647183	15.0317295630214	17.0991511887348	15.095934391101	19.0740690892981	18.5413316860204	19.8117873388653	18.0173398855415	18.2713703449136	0	12.285396873004	17.9897467923444	2.3966574672444	16.4495678793482	11.9763623716647	16.2135682596724	15.378665672676	15.4297263413078	19.0737388798506	16.7018826451433	0	17.3470651386191	10.3141264055668	9.657366897031	3.1395779991694	13.5135123155048	10.9909785836214	13.9502297557045	18.8318671379133	17.6750696481854	14.7794329412337	15.6098051695568	16.911077686775
U23	UF010_e4	UF010_EPI	UF010	12.4932488236889	0	2.4292199239025	11.9523835903899	15.5293401394691	16.3477705050279	6.3578686028515	16.445683055534	15.0662102725255	0	11.4616387172533	15.9214627961732	9.6370531869881	12.6069427774499	16.3155858858019	17.0482393043554	14.3985079713152	19.5300618595322	18.9352892012581	19.8369987074211	17.9471755848867	18.2594574904049	10.1691658323535	14.8989692010124	16.8960729008549	0	16.8720688397091	11.751955529933	16.6624474275685	0	15.3737340987346	18.381817098332	16.7099595516186	0	14.6481252629296	10.3345255559066	11.6134893100046	0.9791229205502	4.2041609878531	12.1915477296524	13.2543923259585	18.6884009507728	17.4895217294376	14.6435016128869	16.1569498720651	16.522802621609
U26	UF010_e1	UF010_EPI	UF010	4.9680085589764	0	14.6011292574313	10.3867372854713	15.9163373316833	16.6227448088879	10.979341942208	15.3551057405852	15.4045308021678	0.2238112088877	9.0670644138158	17.3852661413713	8.3921933559774	13.1816518931778	15.6260304552328	17.2004143974692	12.3739807715575	19.7224350745372	18.2189650731755	19.825964090406	18.1790262135447	18.2377499356202	11.5345203195164	15.3051270351569	16.4179104176325	12.9608098331129	17.0986483585822	12.5819334702278	16.2766099414859	15.1616190674873	15.0550419781217	18.6869747450226	17.3190941835608	0	0	10.4040536475413	11.2643739357429	0.841048814323599	14.7741389618272	6.9152407758875	12.6249802904299	19.3532927667723	18.2787488896965	15.5014864583128	15.1791064008404	16.693483616796
U28	UF010_e1	UF010_EPI	UF010	15.614690154654	0	12.6171381716261	10.9495967153821	13.9420056324467	14.5067113392235	5.3618893526432	15.6461265825645	15.4092184751764	0.460779521418299	11.9523654054237	16.3874417933907	7.643557869821	10.6946130870553	17.1000797896318	16.9430324059488	10.9342049391016	19.3583241849624	18.4258269409705	19.9151431824485	18.5102845903816	17.9903348771163	10.0679132791938	14.1668438518138	16.8552436799771	0	17.3932389700153	13.5404237108487	17.0739171377952	5.2267574761919	15.8709871871833	18.9657765479769	16.0827168446025	0	0	9.12011924574	10.6383978941617	12.4466078024853	16.0846563361762	10.0138664056943	12.714078409563	18.9902262644719	18.3857416002226	16.1892797421941	15.8468126317367	16.3436042862886
U31	UF010_e4	UF010_EPI	UF010	5.3028729141356	0	10.151119264815	10.7286175358984	5.3620505328223	12.6540164649228	10.1140662621511	2.2918172696177	15.2777641491453	0	11.2964471376207	13.7781356988206	3.0085324165386	11.7467138971407	15.6512300133589	15.4664404565565	12.5497110366955	17.9508259263589	15.8963338446636	18.3043007630156	15.9378776131358	15.2893561459742	6.101680189582	0.00403318269820119	0	9.2679841351585	14.9181545122281	11.1836282212856	15.156783636459	3.1464101735166	11.9749309129679	15.0894120981041	15.3553624474428	0	1.6859947088295	9.8942886787769	7.1831543231352	3.1132798027113	2.762217181098	12.0271656574697	12.4162346306077	16.5052157763349	0	0	12.9148080322734	14.223504720607
U33	UF010_e4	UF010_EPI	UF010	13.5055758654014	0	13.7940886245669	11.5875998867504	12.5435579147222	0	6.8176247763156	3.9564616089276	14.7562848110769	0.189367642693501	10.4985733286633	11.4140232899297	4.6879532519893	12.6450799650532	0.786754736600798	16.1475582194182	1.6580566259725	17.9037541443087	18.0707958556935	19.6734015469716	17.7463362427471	17.1549980020942	12.2165344497638	1.4861828450191	16.063944148679	0	15.0884272477209	3.2061971663853	16.4673279058301	3.0726887962952	13.3452898158678	18.7178359565249	0	0	0	10.1546333881776	9.3317276161394	4.5055496041318	4.2327686425917	14.1547951283863	13.8910708809765	18.2585697916208	16.9489070699306	11.6568564703078	15.8191212190517	16.5796170073172
U34	UF010_e1	UF010_EPI	UF010	14.58534381099	0	13.7196764966598	11.1884555514186	16.928159594925	17.4419443815678	7.5052023560853	17.178349147517	16.1516531564981	0	12.0955295276752	17.8999403399507	14.8733427108624	12.3440380451051	1.4300599882696	17.6749652659226	14.8727439309067	19.8635957184843	18.9242941504596	19.9611072872078	17.8710764587352	17.6532119307476	11.9710986611954	14.9834221243598	17.0383065539308	11.0494129754605	16.4444196079129	2.3116917468988	18.1120210859244	3.3950215732487	17.0699725834595	18.9189393763298	16.0321995220636	0	15.19691519808	11.0722209491612	11.5376398961767	13.3268962277072	14.4274217478238	11.8375154351912	16.480495875638	19.2552294063176	18.6812242376764	14.8115375910855	16.0862740519676	16.8988825250939
U41	UF010_e1	UF010_EPI	UF010	15.2932201180322	0	13.2930068503773	11.4068869852857	16.0586769049339	15.9177353762973	5.0646179987925	17.3658546959534	15.6659093446306	0.288714522949899	8.2031021299764	17.7227792797613	10.2812627134876	11.6296292866388	0.335635127636699	17.7869160851961	14.8025512651074	19.4108811357962	18.1631749966912	19.7484213747204	17.5680933957155	16.83099676221	12.6451675696423	15.7758192948351	17.0435866653836	11.0864517692287	16.2925881925278	11.7743464221979	17.0265729679582	16.1694419307068	16.9868247735612	18.8981219565128	15.9146633176165	0.6094246297538	1.0113305602763	10.6129035216857	11.1284515200092	1.4874494489546	3.6147805253864	10.8548237399495	16.1575817128511	18.490474810528	18.6347433916616	14.6745870143996	13.3586605592389	15.8931716695267
U42	UF010_e4	UF010_EPI	UF010	4.495565876016	8.2532272637845	13.6671291346784	11.8859203532445	14.6210056652695	15.2530848024252	7.859995443141	15.9361746536124	16.4211265845625	3.6120376423153	11.7574974168173	17.581182258473	11.9930712439271	12.2309808438485	18.4521716640256	17.5573955402846	0	19.842450865454	18.682910319527	19.880056956304	18.8565368980591	18.2329999870899	12.3487548508721	16.5837706709209	18.1308385364622	11.2617667280958	17.9501423811268	1.4998584358322	17.7164805495971	5.5055232196953	14.6200071449897	19.2010712388406	17.8051633181741	0	15.5798989233245	11.1198066693249	10.9916881379636	12.8119206356407	13.115911605129	7.3229249526597	14.2495191986422	19.4973207922265	18.4449543087157	16.1746173739506	15.699639410884	16.438880957519
U44	UF010_e4	UF010_EPI	UF010	11.2021301696323	0	13.4660740493646	8.2874378274951	15.3918115523445	16.0402512077364	9.6629371348121	15.3294643418649	16.0952888085854	0	13.7500610828166	16.4748424553372	14.7539871045524	11.8597283893273	14.8233303341399	17.1733842039364	5.7759094408231	18.2244070010909	18.5835165185494	19.6682620225692	18.4384031199926	17.674596666758	11.2762572993791	16.0167446222645	17.2391789924738	10.0843323169262	17.0222119692922	13.9894550572873	16.5424114928033	0	13.6255079940918	19.018619258375	0	4.2745246029565	17.1572453556366	11.3534791983913	9.3808012636294	4.762586589446	2.9069113778147	9.3122106482538	13.4826640216222	18.2162122147635	18.1749790257192	13.5927484451201	14.4564623573304	16.8091093813338
U45	UF010_e1	UF010_EPI	UF010	5.296176676282	0	12.302085468578	9.7138379846917	16.8215638265631	13.9529142988288	3.7876629805621	15.7590969865179	16.0262840739849	1.0067028137329	11.2476764567117	16.2850953799109	0	11.2217719349384	15.5402068508999	18.2455633244724	14.2349124249868	19.8701887222606	18.5550283291946	19.7910260592517	17.5308088452654	18.1539259703446	13.9632436103133	15.9175806089966	17.7734414731363	0	17.5342796875078	13.2161770055993	15.8566638513769	16.1843666336136	15.1602462669809	19.2284346858982	17.8585534321225	0	0.5041157180985	9.4680470832119	11.1044877434264	0.9356255957854	3.0933083864963	8.7357810914135	10.4654976243406	19.3454540402141	17.316480151089	15.3859740349152	15.4154277473163	17.4942712163157
U50	UF010_e4	UF010_EPI	UF010	15.4159639124047	15.0274554422145	11.6411581838621	7.4668129071005	13.6393015429283	13.6057883878654	8.0480984882553	0	15.0722229062159	0	10.8417624913427	15.7526961977256	6.6350071302036	12.8024278389594	0	17.5062376145329	14.1439326368543	19.5242957850719	18.4297405382991	19.6738535741476	18.3355990929247	17.8002186470455	0	0	17.1154421702247	0.2047596939349	17.0643785273898	1.3443280390705	17.346141321472	8.9776586201215	14.5185961961265	18.5219609753572	15.833890981139	0	4.0552001113499	10.3291281141462	8.0274934851061	0.780331030861198	13.9414333137857	7.5368393616936	10.8385499476506	19.2398589529737	18.0606197328576	15.8906413967284	16.1140100651307	16.3378749758245
U51	UF010_e1	UF010_EPI	UF010	13.4409355478428	0	2.911349563799	0	16.9188031762218	17.1523436365487	7.3074673557522	16.5218525063078	16.4823047920885	0.267657158283299	13.0113973754181	17.528850235613	8.2380542703604	12.3432188087749	11.9748428799294	18.063322191978	14.0753734456675	20.2124031790797	18.9028187212267	19.9333066372526	18.5876350394787	18.7315734991248	12.8266172032249	17.4630840134386	17.8902156505277	12.0389882510392	17.3874669761087	13.1531113894214	17.4399277024405	15.5011578511309	14.7845803047432	19.1755202406893	19.6130200308891	11.0429536483094	0.659949533137802	10.8301000569359	12.9594736889221	11.6075534510737	13.0518907988818	11.3488582547184	11.2839177268018	18.9438313138282	17.7375779846761	15.2669411834363	16.8374367784374	17.375327639581
U52	UF010_e4	UF010_EPI	UF010	5.8567586498609	0	11.9023513502689	9.0871936824219	15.4750336280825	13.9416057542931	11.0626289051954	17.2446591727842	15.3055499375575	0	12.7661589563049	16.2829342012657	7.6628642176573	12.6813410536004	16.7584757926743	17.1783952178833	12.1338173012943	19.6023030491258	18.3844639129891	19.6621132526559	17.8397462880546	17.898887462715	10.5656355203308	0	16.4691275850348	2.3222524248352	17.4622551807518	12.1210708564503	16.3063913776526	0.367583336045701	14.7452317588287	18.3781594706693	17.6916095681749	10.5358087279308	3.9117379055379	11.161542273172	10.3464164667892	10.8203075092443	14.340659309866	14.1239580019985	13.4309179531872	19.044863815292	17.6927435311245	16.0549631555076	14.2649579130487	15.7896175703062
U53	UF010_e1	UF010_EPI	UF010	14.82718983125	0	14.3445021495053	8.5596514200966	16.207385873863	16.280170831493	11.096463264755	9.0547860522862	16.3382356276648	0.0129250109478001	6.743175088526	16.7303290961698	3.1220865520066	11.9701889393721	5.8244934203347	17.1159723253627	13.6081829135613	19.5428926342962	17.6655650780061	19.670406539844	17.8396688894632	17.6565030193317	11.233089097428	12.4451843582841	16.4441745559856	10.7539740248472	17.6059680256644	12.2389854534989	17.0482305731539	15.5062494566325	15.9271251026997	19.0259568737891	17.2656823002565	0	2.1922396525046	10.7461005582138	9.2394000353704	2.243150978113	13.320437486125	13.4587701269689	14.081298348794	18.2467104691529	17.3343165560324	15.8124514486508	15.4110511088956	16.4652272256093
U56	UF010_e3	UF010_EPI	UF010	15.2653650805418	16.0264709478076	0.831312017689001	0.150839484166902	14.7873044084845	15.1593137488164	8.4303270817404	16.9946601391645	16.3342243654026	0	13.3529424888712	16.5199722151289	10.2076064763895	12.6134394075168	17.4426766865558	17.47667561631	12.9997036929812	19.8980058385981	18.8919181829019	19.8845534645817	18.7245383605488	18.3501433801534	13.66362502278	16.3169477052371	17.4588856635838	0.5868411452558	18.0144802538717	14.6410945466074	16.1363634547803	15.3990377276041	15.1989904228521	18.8740943724576	18.2141277146294	0	7.2525072936932	10.7043970598573	12.5640550281805	0	2.0944791045996	12.1924036957851	11.2147432484046	19.2165429770551	18.164724727274	16.5414908891162	16.056408996339	17.2602566742329
U58	UF010_e3	UF010_EPI	UF010	4.2606239920506	0	13.6063789054071	8.7792315300379	15.356876834455	15.0385827841701	7.8958343380639	15.8291901021211	15.7702798710367	0	13.3577509455613	16.555741503403	9.5935099972979	11.8658625237717	8.4445361244261	16.9232013870342	14.7127799430026	19.5791967599635	18.6999004728297	19.8976074792948	18.7386468696905	18.4393875926359	11.5353013461967	14.8337457550165	17.3584411983459	9.4777426617766	17.1494981230193	12.4019791550791	16.6615977744282	0.491534256832701	16.2686044789428	18.8309111424714	16.4566851623113	0	14.5633735960618	10.6332420574187	10.2076063675282	0	16.0158958895006	11.2068409769028	15.032354675382	19.2337820133299	18.7486148127344	16.0127246029612	15.8234496171628	16.7716903714452
U59	UF010_e3	UF010_EPI	UF010	14.0158739832369	0	14.3428945720372	8.3406458586775	14.3423320828105	16.2494471020544	5.5909914877455	15.7903860164348	15.8525577796012	1.9562422764634	11.8439433198617	16.2998985750001	14.468304869541	12.7751020231065	18.5365555140846	17.4712502181792	3.3180626994927	20.2548213840404	18.9562598133909	19.9645263531565	18.9848572722534	18.5630291181442	12.7930488907781	15.7611548725042	17.6896307103006	11.3792381191288	17.9454004768523	13.1972033242236	15.6487478408049	5.3899824048795	14.8669687537789	18.8399927983693	18.1662656497662	0	17.421114352983	11.1476033630245	11.8136670693832	1.7076688877976	13.8390567127399	11.9663395184145	13.2628192889314	19.4074606279738	15.3103128481258	15.2969138846278	16.6684847246778	17.5920365947346
U62	UF010_e3	UF010_EPI	UF010	11.893041458261	0	12.1315978755195	9.6149449374136	15.590543428835	14.7746799028619	0.6643558855408	15.375712708053	15.6263281735342	1.5721997120674	10.3935694138603	15.0890175524113	12.8816677399953	12.8667676261066	15.8648425500008	17.4832360262894	14.2033726634804	19.4614189668035	19.1236496444339	19.7567536975049	17.7072791308395	17.5100784533101	12.1319738575493	0.825529430660001	17.4369783857082	0	15.3521977637257	12.0813028438903	16.9471262044727	15.5860583827756	17.3325757405598	18.4130223821421	14.9873799943595	10.7381811413448	3.8477445719941	10.7064976663362	10.3570148595771	0.672281963868201	16.6981484156113	8.3956897247383	15.876936289846	18.6842289483727	18.8787399639602	15.1936752151803	14.2538202754388	15.068628606567
U63	UF010_e3	UF010_EPI	UF010	15.2301461136299	0	13.1941504021164	0	16.8396002998909	15.2650338245923	4.2650834889562	2.531286803038	14.9207600871391	0	13.2063576310627	17.5211944643891	3.2771375699867	12.7996556273294	15.4386452254028	17.7804222721959	15.0282603802649	20.0928143064388	18.9541656805116	19.9485462183148	18.7402879193871	18.8080872821379	12.2119878389801	17.2861121578546	16.6468464749647	0.0776625096948997	18.0482282124603	14.5386934140606	16.6204205536719	15.1472111521465	14.7424083370933	19.1669408067885	18.1442818169804	0	15.7979837383596	10.2417516124446	13.7463133993246	11.6719165634291	3.4709842857605	11.4205148466065	12.3025690164892	18.9110992185512	18.0211498457152	15.5923732818732	15.2652952036052	17.9135277789294
U64	UF010_e3	UF010_EPI	UF010	14.0010717032898	0	13.1402013267965	3.2509261343582	15.7105969107964	15.7008858602766	5.1168813371752	15.6074316992857	15.6209293440675	0	11.961820694967	17.2568677537111	8.4047403586861	12.1794885073484	16.1696688358617	16.338318400983	12.42499343364	19.5332512235745	18.3541904598402	19.662359272821	18.0477113432914	17.79300286654	10.6263131949085	14.4170752968862	14.8463223977912	0	17.3284041709208	9.4374292474348	16.5572197339373	14.1257502267654	16.1678830965033	17.8303630322565	15.9415704154	0	16.2554345250733	11.1136980373705	9.7926511160706	0	13.8708457285437	11.1388415794707	14.0881314914263	19.1516168539781	18.1435559277443	14.7597279896433	13.4862933304616	16.6541401048241
U67	UF010_e3	UF010_EPI	UF010	13.3572458342147	0	14.5618899086269	0	16.4496549544699	15.1072376494553	2.2387270690561	15.6138754445485	15.9893302922658	0	13.2193554649589	16.1462493219262	0	12.1340450209609	0	17.4798931018199	16.1623574292431	20.1686884829232	18.8372595711496	19.7953009374346	18.1813537184766	17.4350337025223	0	16.623965114466	17.6734421268783	10.6810307472805	16.8345850255475	14.1257669797627	17.4514317941956	16.7143617683655	16.524788358239	18.8330678577318	0.0543258277036003	0	3.878136741	10.5771218066025	12.1045734754648	12.9602621463355	14.0126789145742	11.7274792918762	16.21668927568	18.53527729174	18.5023090101577	15.561589318269	15.2392833955391	16.6782614003757
U68	UF010_e3	UF010_EPI	UF010	12.4575770486484	0	13.9569632481594	10.566267819523	17.5493219498348	16.2910203382718	6.7386897276578	17.3169277616103	16.0128783212555	0.0288443983426987	12.493715282521	17.0225183560765	12.6343546107205	12.5410219602464	14.4169757802922	15.7927329324021	15.823061254721	20.0772758898956	19.4220782687712	19.7786158148254	18.8321949887199	18.8368930936954	12.4590106225027	17.2553523839699	18.0929401579091	8.3187935950833	18.4651590506039	15.2097010024825	17.3037222933388	15.4551396947164	16.4817094847121	19.0263026612813	18.8137317078682	0	2.7211183031968	10.9057913790251	13.8385252921266	2.3579150725047	1.6267657059897	14.0403419019387	16.2955929699	19.5337775765376	19.2613750677703	15.6144128571389	16.5590036969709	17.3399211027858
U71	UF010_e3	UF010_EPI	UF010	12.3444111751485	0	12.2016481375057	0	16.9318486382726	14.3722444728858	11.5594836232479	9.5787985496028	15.5139195240388	0.2945998802514	12.2233430009934	15.8908002557626	0	12.0251500269285	2.137431522782	17.1039044965418	0.6043234093518	20.0513217927194	18.5676115020325	19.7902667516762	17.7260422275918	18.078478933399	12.8138871298585	16.429657319156	17.1332406755601	0	16.2085639262076	14.2256767303049	17.4514314630109	1.262851270993	15.0202782175905	18.4135742590092	18.6732338132206	0	0.164483454352801	9.9309433498777	14.755348580781	2.0763444015894	15.2538483534158	7.7496132860359	12.4554893228252	18.9640131656652	17.0662340415205	16.4797947289204	13.5118686273465	17.5756307748395
U72	UF010_e3	UF010_EPI	UF010	15.6897081608208	0	15.004836506616	9.479094779721	17.1932206451038	15.1051846366756	4.994619913222	1.6561756455539	2.5914108661597	0.519137751657102	1.7074011583884	13.8135965399886	10.4974796012947	13.1520483947486	19.2540895747456	17.0900268770054	14.9083164002834	19.7274735945539	19.0284568301941	20.0686835525617	18.9891196169602	18.548889187819	0.746178608966101	15.3408031312841	18.0874134479173	1.3729086285753	16.1167459601094	13.3706981062219	17.6671268097308	15.6854997679811	16.8272138057345	19.3394726607796	15.8880249350332	0	0.519165824287001	11.3997704395413	13.6579907208622	0.4818355971783	0	9.8704979471092	15.8397128722118	19.1217820485259	18.6031219076594	16.7727222612914	15.9941176823223	17.0316609119033
U76	UF010_e3	UF010_EPI	UF010	13.9458084458051	0	13.5210610803343	9.404482513172	16.7445178923399	16.3951992007247	9.040997684281	0	16.2826082044765	0.458198903833601	10.3711922229683	15.172534779242	0	11.7902212585176	16.2431444250815	17.2436401574501	12.4962126581183	19.4972492776399	18.4715226789858	19.3756388503536	18.1478120668813	17.862661757997	10.8941178542263	0	16.3705877455885	9.5009592330383	15.8302899431179	11.5236850943806	17.0606828707686	2.5048261474138	16.1170264550571	18.8115256029917	16.3138145770637	0	0	9.5648255306465	11.3353705685046	2.6705560163809	15.1489707368226	12.7431394577039	16.2473508437139	18.4368835655841	18.609873480157	15.9196556305819	14.4474022815109	15.4899481109913
U78	UF010_e3	UF010_EPI	UF010	4.2707364661356	0	12.7925871004286	10.728600984356	13.8877009104043	14.2895543028163	0.332812026075	14.9127245047095	16.44990121142	0	2.8935710124447	15.0921786235901	0	12.6542462883044	18.762754547934	16.5030892748891	11.7380796284779	19.848795325772	18.7586815166419	19.5671478698649	18.0029661811833	17.5621336817735	10.0061771460603	11.3784326361892	17.7054825520564	10.8793615772961	18.464777033912	13.3988997943893	16.4057155130253	4.6660226615591	14.9586692482181	18.2815967526478	17.5823032829693	0	13.9649427697565	11.5513661309168	10.0477745224654	2.1108949678787	0	10.9501971405045	12.3896719279961	19.030557104838	18.2517142605743	13.0233908699278	16.4147861831211	15.3298895416545
U79	UF010_e3	UF010_EPI	UF010	13.490412144421	0	13.3141506271811	7.2326227089713	16.3339935018858	16.7388901543738	13.8085088084933	16.4745883942374	15.8207781504586	13.2164117661492	13.0909885629129	17.7095334219944	8.50071759503	12.2434162632945	18.6927522892274	17.5996237117506	15.6443269046005	20.1656211558258	19.1339316854969	19.9266866571161	18.1884202045754	18.1636514486118	11.6207907956312	16.1174346950917	17.8136864583529	10.128192299345	17.6178938012598	14.2214888236731	16.9181872787708	3.4246119678227	14.2945918331611	18.7320845166093	18.3575708624936	0	12.6576440949849	10.7131839883995	11.3015008793953	12.1944466879496	3.7733046228042	13.1485362935447	11.835629017893	19.4564171604613	18.1890595784879	13.5596818744327	15.5236464978597	17.6121957421773
U80	UF010_e3	UF010_EPI	UF010	14.773410635641	0	13.55144607451	9.820591359066	15.5104888523567	16.491329964591	7.3138938823914	15.4743762096111	14.2821209048921	0	10.5419277321062	15.6642783784846	10.9242074901781	11.280719320375	16.5637937537006	17.4231747526657	14.0254765011619	19.8016989996451	18.3803075829763	19.6383570401291	18.0892850705057	18.7029581271046	12.4466294688108	14.3650148682148	18.0217613652096	12.2360358295389	17.2448857215835	11.1463692366935	17.2563457748166	2.9731926968664	14.9307425603922	19.1531586653226	17.8718430106714	0	15.0788152505094	10.2029171850497	11.4785455007705	7.4974154547062	15.730705040207	11.9791207359776	13.1677315511302	19.024265395996	18.7834013201287	14.8101360226147	15.0542878241302	17.6039495528564
U81	UF010_e3	UF010_EPI	UF010	14.5369580169822	0	1.3581191508515	10.8187201413448	13.8286403636285	2.6016537147108	7.4188312290773	3.0522228163062	16.6703378211371	0	15.0222985502558	16.548706507799	10.3036452623797	12.4790195096465	16.8698299276037	17.4862726099942	14.0745105840805	20.1502284899532	18.5022549412753	19.8558156094205	18.0269826890365	18.3107037362283	12.8890739556965	14.8642428623383	15.9020929989617	12.0031816594626	18.0824119003682	13.5927782588998	16.2426733379576	0	13.3939004499349	18.7185041212558	17.4854906516202	0	0	10.9583025880461	12.2612197709519	3.3974045670021	0.824213727279101	12.6539545686011	11.1716136113878	18.5129547955861	15.563314363979	0	16.3601495202579	17.9934333804801
U82	UF010_e3	UF010_EPI	UF010	14.5329261280125	0	13.32050366689	9.1812266720438	15.1169636617591	15.8694005618581	5.9735395547586	15.0028317348905	14.6684238846789	3.8683548232476	13.069334243138	16.7659943821563	0	11.4244931907195	13.1967921463628	16.1489272155966	13.8676612259334	19.6688488792961	17.8357773118289	19.5806445025177	18.0562757306599	17.4955628143986	13.4117567557143	15.3812404078874	16.1396327505376	2.3197227854581	17.3575830375244	2.2736312367071	16.5006630676256	0	14.7100015181304	18.7611292245528	16.2590702014191	0.168650523145399	1.1628597720887	10.7568509874202	12.590820532971	12.1055507150566	1.713165301409	11.2871850547904	13.0371636702583	18.534780292262	17.6331191931887	15.0180642559867	13.3337216713776	18.0942199115328
U83	UF010_e3	UF010_EPI	UF010	10.5439319275731	0	14.4958846675657	11.1587040032431	16.0977281341541	15.4749188252135	10.0143281088383	17.5156316654556	16.5782026089082	0	13.6635468489898	16.1830773754061	8.8937070958808	12.5940646511651	16.5292692410369	17.9360018246863	2.0858871288124	20.2315954300195	18.9885204614988	19.8812049233261	18.4922083715078	18.3175747170983	0	14.7185325123406	16.9200017797111	0	18.0397699869789	13.7061163436153	17.9135805086601	0	16.2376123165717	19.0938308200629	18.167556486145	0	0.0860738832666996	10.1708784186678	14.3835529041632	0	0.8980515959197	8.5298412783993	12.7352612657941	19.1738817201607	18.4604059366473	14.3368518429044	15.4671571490861	17.8576564037953
U85	UF010_e3	UF010_EPI	UF010	13.1060181022556	0	10.2311097665535	9.7060696770201	15.0618906312747	13.5876157097852	9.5628012895979	17.0166917843545	16.6210027609296	0	12.6469653240856	13.2689588524141	9.787020097076	12.8665461900598	0	17.6046961880629	15.3659709992086	19.7725540626455	18.7580512031859	19.75182040832	18.3391930650686	17.8080127698792	12.2725904427983	15.0642016908499	16.8480872922649	0	16.9908081072692	14.638080471635	16.6872973272893	3.6783272528532	16.1068732266716	18.6238001223119	17.3572407367007	0	2.0645206244546	10.9391307286912	12.1675741571094	11.4171791883099	14.0513905021379	14.3616674873805	15.8706180394202	19.3118252208631	18.1317444802686	14.911041198672	15.4783202759177	16.058120711791
U86	UF010_e3	UF010_EPI	UF010	12.1516328065774	0	13.6840490221712	8.3724519644651	16.2599642476254	14.8485834938727	4.5222069110097	18.3936365348362	15.5798554893684	0	12.2966271424604	17.4073961735098	8.1276493509082	12.0556977368659	16.2820275519033	16.9173943272886	14.5322056480994	20.0013274307111	18.4098083810358	19.6176748926044	18.3531217158697	18.5482707182837	11.9571197955522	16.2868416887657	17.7008297134158	11.4712444741442	18.1061230603727	10.8914935986995	16.3828219155504	9.8930866235119	14.3827084679762	18.4667908916325	19.2479283874871	0	0.386654199631401	10.8373938207322	11.6738197420766	8.9161150206784	14.4996111920173	9.7852815296183	12.8012917604701	19.1416708849174	18.3654279076946	12.4276495479448	14.5930224405041	18.187426036199
U87	UF010_e3	UF010_EPI	UF010	12.1873298733909	15.1596238895832	14.9346760354124	8.4176738114959	16.5957997736731	17.3801102213369	3.1454348332963	2.5422435370067	1.7478996424583	0	12.7179113943092	16.8677780113812	12.2896176048198	12.7731763837433	0.4438888673767	17.5596572476406	15.9229348806738	19.9107795241076	18.9994556117892	19.914558113193	18.2745004737206	17.9017585178877	0	14.529286391726	17.6040074513181	0	17.5763940020589	13.3554739123141	18.5078112231856	16.0935261637165	18.087464397538	19.2274504719551	1.9920116060949	0	2.8109360356739	11.1395315049971	13.2530111905939	2.1719597249567	1.9523802249799	9.1905748349626	16.573232228547	19.2771294355057	19.4760866408444	17.9039072117384	16.286704632082	17.360819101928
U89	UF010_e3	UF010_EPI	UF010	12.4011705267665	0	13.7596139206689	8.3335485254803	15.7667071170167	16.6155830441302	8.1114005276698	3.4744251602578	15.5446486591868	0.0208132264038987	9.7216330321944	15.8729446950947	11.0949301755245	13.0385043382166	14.6633757829955	16.9306215235968	14.4501956456713	19.2481795054257	18.511988003609	19.8270826390312	18.1963732131611	17.7545417994092	11.6052762661158	15.3930748255534	16.6231440413909	9.9478938575581	16.8778527988842	10.9743405079988	16.9604609260885	12.9770403651479	16.4924264023935	18.8096470121407	15.9993621278718	10.9023564912844	16.1675247083938	11.1051974114365	11.3249147286429	11.2042063350421	14.7847113732239	10.2185237874779	15.8422531917084	19.1834873282807	19.0665100147283	14.6701612457411	14.0707734636262	16.0779633392399
U2	UF010_e1	UF010_PE	UF010	14.1969453372943	0	13.5698816745197	10.0029249701161	15.1480311639818	14.7634174800669	6.1470261525842	16.7706157192289	15.6202826271034	15.0240564099392	9.4572473937922	17.6208918034952	10.488002051457	11.8453390607729	14.4373360547344	17.5689562087281	14.4759065885277	19.3439050833728	17.8886297574536	19.5177061368229	17.2971763129441	16.6277386352404	11.224274683892	14.4102756835773	17.1867308633129	0	15.6579039994125	13.5966674141373	17.0682105047498	15.4096117334063	16.7977725891592	19.0489566329549	17.7319639484328	0	11.2874131270131	10.2946967120281	10.8670412210282	10.8880436832646	12.3164619886422	12.7999450117525	15.6486194470289	18.7851117567594	18.7396113414937	14.6241102049564	15.2288954571779	15.6187123466147
U3	UF010_e1	UF010_PE	UF010	16.320406009462	5.5706254887589	13.3942293442149	5.7963582826719	17.5221855822752	17.3510822251536	5.7165539222775	16.3638081791477	14.8141431354063	0	11.8115509100917	17.7374628838303	10.9765731961617	12.9777575663238	15.1750325206598	18.5002047793322	16.4001671786361	19.9815893705754	19.1036886827108	19.7779907240188	18.4633859172435	18.2032063001244	14.497250359193	16.9584616579071	17.7283561404035	11.6695221633912	17.1738196358285	13.8012447713074	18.5669940453636	17.2427487790021	18.1979322958182	19.1448443454868	16.9882557297039	2.534520063862	16.4561123295184	10.0983698303037	12.9866441340148	10.7576612152993	16.9737625581906	15.4134285277075	17.484146830204	18.9821920314314	19.3521255168612	18.3056822053795	16.7055902097554	17.0537352923846
U4	UF010_e1	UF010_PE	UF010	12.8355614976979	0	13.6297070826387	7.3635422289257	16.2961324459698	17.0291093452449	9.0197685213341	15.1660144886647	15.6232219147299	13.8433872085367	12.4449632061072	18.0163043900668	7.9576409232073	11.6957098688677	17.0651516656708	17.0817037750912	15.3284182251095	19.6904084093035	18.5113558499404	19.5731710467498	17.6382395357939	17.7765022242772	11.771220165954	15.7759342019096	17.5845570559082	11.0305572141002	16.5507387800982	12.2755683549883	16.8808552300881	14.8933294018239	16.9895759876182	19.0535634048063	16.3391836567678	6.3860070355347	15.5879082109185	10.1890676064473	10.2653091723033	9.327984486554	15.0175550840151	14.1236466769788	16.461144293992	18.3255602108617	18.7524635285994	15.876192351852	15.5752501674336	15.7270598821528
U7	UF010_e4	UF010_PE	UF010	11.5499813668133	0	10.7305284516104	0	14.4518830860475	15.1212209714081	4.9618454423357	16.1291767902603	15.9190424266079	0.232057499731699	9.9432075567732	16.1159674535417	8.0397828026096	11.6497863358113	17.641772220836	16.2769803540787	7.126476272276	18.8935374771708	18.1934335527318	19.3882927549901	17.2676926290524	17.1371093534349	11.1014549553281	0	16.5277524056715	10.045597901973	16.3373846672668	13.8926985214843	17.6037429534551	0	15.6332747411403	18.5376979346006	15.8602035858548	9.7197137232613	13.6491197418454	10.302645484663	9.0246950241819	0	15.7802618805666	10.3833318374698	14.5145940561074	17.5857214551481	18.022627379681	14.3120086840068	13.6821869248819	11.7129369234835
U8	UF010_e1	UF010_PE	UF010	13.2394712989777	0	13.9264202074358	10.1047335123001	16.9220145969583	15.3088610632162	9.0117075035225	15.8017939104145	15.833830577785	2.6936802127803	10.6432306106795	15.9815838412464	12.3246992491871	12.6036910943815	16.2654800779468	17.3541736863916	15.3916301663781	19.3020587260696	18.4665966308979	19.6080716229917	17.5933488832704	16.6401444362664	10.5703195446435	12.7012487487605	17.4412305243059	12.5793975160335	15.1701034180541	12.1610045993121	17.6415343070188	0.894901004844399	16.8880340980865	18.2425336797947	0	0	16.3331627801497	10.8230807133459	8.089594161543	4.5806359384677	14.5198381209249	9.9871420358569	15.9260312246002	18.5780358792162	18.4042333961698	14.9013380873723	12.9787368382936	16.1468173243184
U10	UF010_e1	UF010_PE	UF010	15.9660925626818	0	12.5572283622857	10.7644551729933	16.6496319375412	16.8042907586282	4.5091354685326	16.8156898417223	15.2844513851468	0	12.0282376560754	17.9167956204065	13.7954877501416	11.7278911361556	16.1739048204372	16.6757837327135	15.6817276473985	19.7115258568743	19.0668420597239	19.8834355183119	18.6406414671023	18.3071173833002	12.2532412535674	15.5532761330461	17.7392911278098	0	16.5543365348136	12.0845700746407	17.716494978468	16.6257988123446	17.4947029934924	19.4436838814784	16.0273676579203	0	4.3210970241474	9.970907579056	10.9109347468046	10.4380210335544	16.0399019258731	12.6178822709077	16.0935717343742	19.1825763535739	19.0456789352481	14.7755731106542	15.3758419871136	15.2236911167561
U14	UF010_e1	UF010_PE	UF010	9.6236928630287	0	11.8696007147798	10.9052857262256	17.1562660738582	17.0171712958131	5.8096621459818	16.3032111445462	15.6386284308247	0	10.584510433053	17.2162341135704	8.8620131421074	11.8111674716793	14.8342511151477	16.6427618021878	15.0140242064423	19.6589524320673	18.461016109675	19.7327769529079	18.1377345341572	18.072928365832	9.9464865668669	16.9871876330136	17.6904765836857	0	15.8113091736247	10.9376879648761	17.0910639436244	15.7221533567864	17.0585398455462	19.0936084058907	17.0481542857987	0	17.9106497362135	10.6415530942133	11.0120977445767	4.6654735515614	14.6585522455012	14.2374664866868	15.6201660019394	18.7769470821728	18.485737008324	16.1567125963952	15.9829674667603	15.4151642848926
U18	UF010_e1	UF010_PE	UF010	15.007024666687	14.8393310710235	9.7663598716577	3.253865319411	15.6892089286781	14.2158098535474	0	15.3631295000827	15.3821947914143	0	13.8013821590728	15.4013125933723	11.8706747857169	12.2869903189989	14.5623317312456	17.0341813833209	12.3946315307974	18.8198453596377	17.4777369943647	19.4990952474722	17.4852691066765	16.5030345472451	4.1994337450862	2.2148998308566	16.1548730359611	11.4967836469754	15.4869713503283	12.7328570253435	15.9245155190324	1.2116633886973	16.4347525930603	17.9879177697118	0	0	16.7954228131663	10.3536801922568	10.2736221320477	11.9834058365971	14.5594269395216	13.3315768500798	14.5993461781161	17.5111344436765	18.3682741690283	15.2028988390341	13.7047640049096	12.3786115394224
U20	UF010_e1	UF010_PE	UF010	13.8659240183134	0	12.9894136228162	10.5565279470104	16.0813629275742	15.0717762300379	7.5138126977501	14.119944883917	15.6304090177782	1.082946156033	11.7156947121761	16.3472361874644	7.8202621146833	12.6333186397602	16.1221385498599	17.0229793730724	14.228536932325	19.0388120458435	18.7932978753162	19.6811972003773	17.4077140260991	17.7890477487748	11.0456545116559	13.0524793815344	17.6123587503909	0	16.057917856402	0	16.3198150879435	14.5138829261527	16.5810552443494	19.0267585468913	16.2856203306481	0	16.5853775591483	11.0011554043234	11.0910167838886	10.7248570423184	16.5465024090701	12.4931069115551	15.2901831894883	18.1372710878238	18.4875025137971	13.3236771856945	14.4221124573458	15.2731022538426
U21	UF010_e4	UF010_PE	UF010	13.9149638222002	0	11.4275063843934	0	16.1395893966599	13.0801632216811	8.7314918148961	15.4060086508607	15.570090108602	0	12.204549998669	16.0026270011198	0	12.3630816413647	18.4481931508748	17.2805531488967	12.724682966899	17.3268767281677	17.6789812626449	19.3814431511994	15.8970444299488	16.3913254245667	10.6204739391946	0	17.2198084822979	8.5492487297624	14.88235050837	11.5877570342155	16.9258092379186	2.4504694888334	14.8438888735404	18.3675595283361	15.1950592480038	10.0554780532717	15.8151570793214	10.7459797232444	9.6524587032391	2.0112790871619	13.8782567868913	12.028030959316	13.9647767331915	17.1998189604827	16.4400372697532	13.6551844945568	14.7237657732668	15.7011141059802
U22	UF010_e1	UF010_PE	UF010	13.4137579674491	0	14.7707573355915	9.4325891619404	16.2299653842159	15.5817574501663	9.2344917782682	16.7338721548727	15.6911745198719	0	13.2171957523538	18.1874086594399	13.8593067563696	11.9163180411553	14.5085553873937	16.9351716911948	14.9388725102013	19.7265401231043	18.8198569536051	19.796234596311	18.0296821543279	17.9885588870027	12.4719379943374	15.8778247723425	17.2731438223898	8.6009583600449	16.2048642452283	11.6378422147331	17.5033485809223	13.81454710319	16.8686702589495	18.6687721578662	0	0	14.6265340024286	11.1815973969742	11.7845017066687	10.8632631741555	16.2003845775384	11.6706356333637	15.5274399567339	19.0505550848527	18.6664821295814	15.1135672688428	15.8000762647452	15.5387872278235
U24	UF010_e1	UF010_PE	UF010	12.7615494818271	7.4851398447321	13.5169426026187	10.2885785998322	15.3706005064847	16.5939773722314	11.3833979796996	17.5850597312726	15.8186247999886	0.223697152616001	11.0381315034333	17.0736015300778	9.6793620544236	11.8761521201975	14.8748165301824	16.6300780088994	14.9858636861495	19.0755793160393	18.6616545235444	19.5293062418367	16.5541260895798	16.9819977711604	10.3719067456176	15.1417947287319	17.5367223033367	12.8016290957222	15.3502578253352	10.4558430363774	17.4174609847111	15.0890759056386	16.4678291737011	18.8565600325461	17.2282785311423	0	4.6391991608278	10.5504344108377	11.3810723351727	11.0127513046884	16.5446723283259	14.8106899928836	15.2494759837006	17.8375374283855	18.5808498678045	14.4346463132508	15.4592017932186	14.5777687313446
U25	UF010_e4	UF010_PE	UF010	9.7227535866188	0	13.4051446571984	11.2071015313055	15.4207310560219	13.3405016590435	9.492020888444	15.5281439962936	15.899459950233	0	13.5458767337502	15.485836252505	10.1450267796735	11.8401572938951	18.0978272394472	17.5031998368261	14.7455565218194	17.7899818698442	17.0772989617584	19.2136056146547	15.6552180972251	16.9922153201542	12.2634924785795	0	17.1737505312819	0.9128247015441	14.6206159308838	11.3815947282092	16.4904660438362	14.8578059488837	13.6470994204531	18.5140862079708	14.8412851635031	12.021614135231	14.9335824061637	10.5643663136969	11.2203859888387	0.814915433648601	16.4089458396166	7.0934774437486	13.7795625515314	16.4351213139035	16.667529432425	14.4127699736136	13.9332317168635	14.9542548181983
U27	UF010_e4	UF010_PE	UF010	4.8799454400632	8.3548365665464	12.3635586226957	11.6238601106269	15.5009166351242	15.6205214206524	4.8041945354151	15.5618302032544	16.3402709855046	0.852689441025301	9.5163391657839	15.5187964627951	12.9943914927423	11.7291532760497	3.5225532284567	17.1075906117708	14.6569839555466	19.050611700171	19.1446772769887	19.920163912385	18.26876315656	17.6045466965951	10.4091810309121	14.0146034121843	17.7586951141519	0	15.8004122220753	11.1705170950795	17.0441078853106	14.1415361212329	15.5340944050425	19.0073639261122	16.7349728062996	0	15.2380820961017	10.9516240086986	11.748544473724	1.0692453502471	16.8741043041546	10.3902911183237	15.1684870985351	18.8420763971318	18.2481237341477	14.5490807934967	15.3089259477591	16.3262761674684
U29	UF010_e4	UF010_PE	UF010	11.0395653247193	0	12.0860603870713	9.7169424037701	7.7470536418649	0	4.645710824966	15.5187885148129	15.6779464993294	2.1697267522132	11.6424438356665	1.776149128574	14.7041981138179	13.2872057179443	1.1327851609244	15.0643109235781	10.794765600166	16.4015937324548	17.898270610452	19.8173898844749	13.0259185199474	16.0691968855786	0	0.537480628045198	15.2041148987091	11.1842332621022	13.8144257349611	12.7111295993722	13.5046831389361	0	13.4890333410199	15.1475279950944	15.0308374208575	0	2.6627149527173	11.2082433097649	2.6149609970525	10.3481252365415	15.8348770129705	9.1353611215677	14.5954451692696	18.939876719985	13.1024909037257	12.9965941880231	13.9422456463047	14.5982974267147
U30	UF010_e1	UF010_PE	UF010	15.9021455076638	12.5051734571322	12.4893742143876	11.6039190189859	15.4912794550093	14.8242565299174	8.9638548275592	5.8916420720246	16.5412569703578	0.358683874637599	14.463329784749	16.8680699251258	9.3281619314771	13.067235424797	1.3275364689673	17.1965427859156	16.4795498074364	19.4606007279337	18.495395392322	19.6057206265063	18.2408872058859	17.2261198491676	0	15.6272814152032	15.986532392609	0	17.2089491038139	13.7836513037797	17.3965149456495	17.8916196429651	16.2578676200791	18.0900787876196	18.6712863102764	0	0	10.7327274129658	12.7389725653892	15.0561572227309	18.7081126793176	15.0496297199569	13.9161025547153	17.4971498285912	15.9303463463706	15.499391634671	14.8773740451815	16.0076628419163
U32	UF010_e1	UF010_PE	UF010	13.3720028536945	0	13.3318190152219	9.7825723662607	13.627264235465	16.9248555532132	3.7615832237368	16.9356248620375	15.7193236822222	0	12.0757297549787	17.3486609538327	9.0961312334707	12.6602762493794	0	18.4395936062993	15.0675873185845	19.6508017598144	18.6318898839269	19.7349892889317	18.2651757270995	17.9858760277399	13.3644997679063	16.2645585786825	17.5393911188652	12.980272914502	16.4146509014744	0.983525835699901	17.0636666283067	16.6278336748509	17.089157544474	18.7141940750234	16.1026021305663	3.0175131653639	16.5805734563257	10.8084101635348	11.167144025677	12.861694275482	14.6470244848252	5.1255800461486	15.6876648143868	18.5942184110335	18.7615021587267	16.3212090023078	15.474096593842	15.9549795411298
U35	UF010_e4	UF010_PE	UF010	14.3662393253328	0	14.6722156171813	10.4672858838103	15.5399667189097	14.6985495344803	9.3012845035568	16.7962141352031	13.7816774411769	0	9.1136180406282	14.6553728989559	8.8827174778187	11.7526657155407	17.2214410613594	17.2861250682382	14.7135077438753	18.6771077740285	18.2248248034937	19.7909477215759	17.4216838165609	16.2682916529392	12.4320512620278	1.3305976569889	18.1300976964169	11.9592538666466	16.8421278350051	14.8310567434899	17.6337665877504	15.1664959910707	14.8938598056589	18.8008466794162	13.7567503768604	0	14.6842346599911	10.4362392894057	10.8696247321217	12.4541870368645	1.2300722548453	8.0338950829515	14.3057433216815	18.0865673818078	17.366685132158	14.6333389259709	16.3770286397667	16.0389774394345
U36	UF010_e1	UF010_PE	UF010	4.498017049845	13.978610588605	11.7219344501339	11.0219439453252	15.1633869429509	15.6584197019723	9.8013972048774	15.76568022459	16.4143179800612	1.4630968070853	12.3728023505004	17.0918855579895	2.6104582950801	12.2599376137066	0.870147708761799	17.6171998032105	15.5936158799193	19.9315885220389	18.2486608366428	19.5509791526991	16.4022085010713	15.3619624603188	11.5948000112297	15.9012035386101	17.3558186725257	0	16.3558571564623	14.4162958743954	16.3165717247078	15.2119726954168	15.3441612869498	13.5891441201517	15.277276458172	0	3.96325595011	10.7285559561489	9.4295880262835	11.7765972182373	13.6878003606345	11.0538980704513	14.5236305199727	17.479203768897	17.4753688936991	0	14.1890091042829	15.4685259466823
U37	UF010_e4	UF010_PE	UF010	15.5869446739592	0	2.855106598124	1.9021743901953	14.9277681390572	11.790699876384	4.1537245806619	2.5235820908099	14.5596216150011	0	10.664627332551	14.4909903333333	9.0565225610096	12.3167265165013	18.4607543430469	16.5477774775863	13.8262051296706	17.1425055940957	18.5626145797598	19.6299500777772	18.1471003463748	16.6245471605122	0	1.6295033476656	17.5871587836452	0.178256868284699	15.5562416026737	13.1486124063503	16.6511322315204	0.6460820820067	14.489061032083	19.0069380788944	0	0	16.0109974982153	10.1586981778612	10.5875245498949	0.869960434378498	9.9406285801256	6.1201743528234	13.3547694300223	18.2356367917661	17.9454351447784	15.6004975535876	3.5591983597564	16.6500648128384
U38	UF010_e1	UF010_PE	UF010	15.2444715091504	6.2947637566319	13.6974392356824	10.3465637716905	16.3282357162649	16.371818979222	6.4676593793977	3.9913364223616	15.8506372474952	0	11.4715437221576	15.6873548796773	13.3504734264487	11.7969417646534	0.210434618332599	16.8886604887521	14.004474895349	19.3776381702446	17.9228499275407	19.5930598219576	16.8061967672847	16.4841450974789	1.2816087793451	13.7721567291362	17.7337318004953	10.2605945706205	15.174680279316	1.562939727476	17.1158525659008	15.5353562687437	16.7176088582425	19.2157001627551	17.1907946746502	0	4.7566143377954	10.2917877533768	11.7602523669983	10.4078061904783	15.4425377344838	13.98206184426	15.7620395661204	17.9557214847763	18.2446131443761	13.6435248066064	15.4026478316233	15.2682705191782
U43	UF010_e1	UF010_PE	UF010	13.4268773624098	0	14.8718230092455	11.5689347530361	18.0035534249203	16.3471361392701	7.7894971005365	0	16.7200931177665	0	14.3225306620304	17.1478946754575	9.4702899643197	12.7419512362626	18.0998777467225	18.0902727589723	17.1574733008905	20.1842104541588	19.359641298165	20.1009620618448	18.8326566529013	19.0894171217195	14.7372831210589	18.0347605303861	18.3311701290858	0	17.7158988118134	12.8807863945551	18.6168771307723	16.1681394785413	17.5113083128178	19.4272275193877	18.4867699938391	0	17.2878550213789	10.1248775634977	12.354677377797	1.3763629324489	16.4094540472207	12.7034844079054	15.3549523755092	19.5724540741047	18.885982945638	18.0139717037839	16.2594828168838	17.4032897161379
U46	UF010_e4	UF010_PE	UF010	14.6982096880553	0	4.8647195944786	9.4625967015172	16.2845870282725	15.2958944749504	6.6051240782424	0	16.4622927355714	8.1162177052537	12.8209020440218	16.3674296025882	12.6996182554466	13.1019091758882	14.7497111688934	16.2109287102714	12.5668285208808	19.1563783632695	18.5750302601355	19.6718106669528	17.3651948368326	17.1690580800858	0	13.7364535086529	15.8958974558519	11.9550618928616	15.541041629525	14.5695404283684	15.3381410532125	13.8884218814263	15.2099444474365	19.0535068494485	0	0	4.0246793905178	10.8714448165284	8.9987243069432	0	14.5228882810011	14.3451451250853	14.0073443100878	18.909137581764	18.717233458778	15.5859086471765	16.3738037597929	14.5541554001657
U47	UF010_e1	UF010_PE	UF010	13.1828662994795	11.4610919079391	15.020708159083	7.3800455132594	17.3540614396982	17.1936470020636	2.6576679710293	15.8320270247915	15.8103592875222	0	10.6121268683595	18.423800747511	11.7240658055516	12.2005313535079	16.9090665148708	18.2589484676414	15.4083079256308	19.9933529979595	19.1085551510631	19.8081693924744	18.5040840232405	18.2375519479753	14.4797663282359	16.0582109347024	17.379243276789	2.1795741956554	17.0380698950126	8.1275247159338	18.0381730191965	17.1398862747155	16.7910852480627	19.5118268313516	16.7351333184207	0	0	10.642090845874	13.3462009836599	1.9188641263374	14.2174587591729	13.3506458678687	16.6069121411316	17.9509302627636	19.1281035421682	17.2827285388317	16.5140601458891	16.5594892853039
U48	UF010_e4	UF010_PE	UF010	9.9943324115594	0	12.0242277634459	1.2705681438751	13.94408462505	17.4192418845676	7.8971044196604	0	14.4201065645775	0	13.7150571802382	16.2296237349304	0	12.190194705743	19.2319816160599	18.1348404028403	14.1758195545605	19.1283039731557	18.1943468702013	19.6895375988169	17.5505487734712	17.2851225322387	15.2425979499773	16.6048750751236	16.8430972591378	0	17.2196423180591	15.3673528230022	18.0271282266247	0	15.9721604297836	19.3437226552635	0	0	16.7323403601306	10.5738094732318	10.4840792181763	1.3050177565714	17.1668690941323	13.7695510829692	16.1033704209087	15.1756775451566	17.7324664652715	15.9618970693435	15.9430134806527	15.6435241590104
U54	UF010_e3	UF010_PE	UF010	14.2796591539587	0	12.3497854179702	10.4482331039385	12.8416476354916	11.7279613997186	7.2437385023548	16.0625646303453	15.9379028264821	0	10.1259712859039	13.3951022152033	8.9713243059338	11.9501482633015	16.1374129564952	16.8134023138341	14.1692179392218	18.302838662962	17.2261869098565	19.111032869	16.4478206836301	15.662363817973	0	13.1880506692996	16.7035991032696	10.8875987172415	16.1091215058382	12.454817661847	16.1212665231097	2.0531571573893	15.2466221006022	17.3032234791542	0.6437028268302	0	15.4766499822687	10.0872887119289	9.8272009356148	11.2122095989627	15.8001012284586	10.5734301323751	13.6346237417082	16.1156689121149	17.5634232110413	13.2187379269101	13.1921527107594	14.8183350179948
U55	UF010_e3	UF010_PE	UF010	14.9183718232524	0	13.1656510014708	9.025845135757	15.8647348876174	16.82187384975	8.6803864801789	2.4907502459246	17.0655343998169	0	13.3796642733667	16.3397150083669	13.4211490594001	12.1325417648887	0.466917469161601	16.6489654650084	15.4567369541526	19.6035728910664	18.431671618553	19.7851121592276	18.1435473094451	17.5693155296923	12.9325915483137	13.6890488893325	16.9629560147021	10.8533252977038	15.9117981415083	4.5826990518818	16.7130904533709	14.5210761777478	16.7940583274896	18.6241814522511	15.0682225610935	0	16.2187107230949	11.1969974259834	11.2485474576063	10.181746971794	13.5022739577008	15.5711014492724	16.0065097426551	18.5594307876029	18.9887380048221	14.8612624329861	14.1025266786711	16.5331757363856
U60	UF010_e3	UF010_PE	UF010	4.4998676778584	0	15.1123313223457	11.4520828944765	17.313909265684	16.643568785696	7.5411221466227	15.8645158498917	14.7133131835268	1.6543526968115	12.9031226170395	17.5775045271997	11.0663472429809	12.097560759883	19.1001683870436	18.0386168380545	15.1741278045071	19.7118577640435	19.7178328024981	20.0338280793852	18.4415553436362	18.4528414156472	13.0993947808704	14.9634379634008	18.1881386518389	10.8773897257443	17.4077560260614	14.6946847419472	18.6715857099495	16.9594739620474	16.6795294811115	19.3194154659687	0	0	16.4074537057657	11.1045398341846	12.474321720056	2.0053748974122	16.7292156902475	16.0384022473352	16.8813062659362	19.4486300832288	19.4916374084012	17.1534634819122	15.7570922927188	16.4937753704704
U66	UF010_e3	UF010_PE	UF010	13.0837611239802	0	14.0356997163528	9.4530196535187	16.3925172100978	16.4645440577421	6.4098220087669	2.5120581931329	15.1111607454903	0	13.4081096138494	16.7444455921349	13.0701993657246	13.4488232011341	14.4542499369066	14.8609336358094	15.6208626873716	19.4983525272792	19.0118791881243	19.666783838328	17.798319884545	17.963912629041	0.2150649627545	15.88024286107	17.3099566653711	11.0639591468272	17.1337317294913	13.3914219902092	17.518533792361	15.8684570561671	17.3395343746019	18.7833307826234	16.51440529979	0	3.1403423831214	11.4795463057242	12.927780270705	11.3379254808997	13.6045170403406	13.7285289576457	15.7750928434232	18.925381713851	19.2226012908123	15.6525326616399	14.5600967121619	15.7498619245578
U69	UF010_e3	UF010_PE	UF010	15.0863031741496	0.381208938534598	13.8793822207476	12.4100086021046	3.342838860465	17.644720628294	3.0731512624116	1.4129713316184	16.2386645638913	0.837738516851999	17.7835010458344	18.3204256028268	11.2630027413427	11.4069579774712	1.3017308900924	2.5220543804656	16.2117250677888	20.2436668236282	18.2247754237882	19.2325806164444	17.2348698945322	13.7047131459059	11.1162430007857	0	16.0336171049417	0	17.7488076150757	14.2422657829248	17.4863580875435	17.9043278712355	13.2492010291983	16.7932481901133	16.2250980218472	0	2.6298974410379	10.3211474215701	11.7679833823544	14.4597704458918	15.7522329300369	14.682819556954	14.0746279848832	15.3801203635232	12.1745605348854	13.9039409869067	13.111944280797	15.612227660591
U70	UF010_e3	UF010_PE	UF010	13.5305529491879	0.408186118324299	4.1352075649628	0	16.6006023855183	17.4005031758189	10.4122796502752	17.8155517572059	14.4282398431089	0.882957006997099	13.0441634422749	16.8867344426729	10.1538722856087	12.6410837970273	19.0201542109312	17.3414621333775	15.0274272216371	19.8455203413767	19.1949610025104	19.8293117245069	18.9931126111606	18.6922775293503	13.5179501759999	0.544843564400299	17.1405725563939	0	18.3891117944036	14.3255525853456	18.1339193764813	15.5951132428523	16.6592746072937	19.1937478293096	18.2075662698637	12.8856031003173	15.6964441928738	10.2164170244022	12.6265505255902	11.6643245754665	16.2524359337642	13.6994304578493	15.9588698452201	19.4432222037942	19.2270704719683	17.2571928162422	15.7021327611044	16.8683535586769
U73	UF010_e3	UF010_PE	UF010	15.4139996182631	15.2530978647475	13.6822152656636	11.7054082156927	16.3335463475044	16.8676555009659	11.2028063784199	16.8625094292953	15.956269840813	0	13.4062948300397	16.3178393243783	12.3611501321626	12.4677125435083	16.3893020054451	18.055294658678	15.3165373667233	20.1627557523693	19.1015331940685	19.7172103436582	18.5406712280458	17.9402401501448	13.3426081518177	3.8650460156605	16.5594576066504	13.3464897616077	17.2958311819439	15.2946992432777	17.9450479496833	2.9828576631907	17.7575634569564	19.0091913370257	0	0	1.3617951181063	10.241806576732	13.3758697045312	12.6249377107576	3.7824260487195	15.1380044782943	16.3573121992451	19.2004556970703	19.3691948300454	17.0674652509839	3.8749104084175	16.7032186665988
U74	UF010_e3	UF010_PE	UF010	13.8290608904314	0	12.7311583273836	5.303394841818	16.6553543585954	16.0468435650027	5.4061885430533	15.7763536121776	16.087422729848	2.540475299128	11.5974049447039	16.4566094934517	11.7341753210795	13.1099176739116	15.7528383820875	16.2849013120107	9.870343044533	19.5396590371238	18.8743316769333	19.8373250803878	18.3292392372019	18.1218535334665	11.3262079209033	14.8600127650581	17.7341593025256	0	16.5744916198622	13.0663989285425	16.9069327598685	8.4006745809984	16.6844765616183	19.2110929642985	16.9630299467731	0	5.91288434942	11.3613425858739	11.2493009590898	12.5067285850864	14.809901591596	12.3342539037434	14.7977011823954	19.0721584616241	18.9612839191831	16.0060609856188	15.2981590643331	16.0228921959869
U77	UF010_e3	UF010_PE	UF010	13.896486468296	0	13.0509621022996	7.2846070742402	15.2204734555523	15.2674136726576	6.1120900053278	15.4603206290271	15.3679599284014	0	13.2363213495047	16.2269907322931	9.1750790626857	13.0563043858424	14.7536728310096	16.5602570162864	14.5381561395179	19.5747847512293	17.9108445477489	19.7994602715011	16.0435861423922	17.4162944385928	11.1313928439118	13.1159545791311	17.2558291070717	11.1208416896809	16.2163213404305	13.046873394517	16.6802966688347	15.1076482244902	16.7165672386358	18.2840467396454	0	0	16.4454614373751	11.0702899387373	11.6852082067238	11.1282899642126	15.3275462619252	13.3773438300493	16.367732630029	18.6336580515882	18.5759761669738	14.0155986945506	12.9134816473632	15.8198943585033
U84	UF010_e3	UF010_PE	UF010	13.5897665296246	0	12.7499219486981	6.1662139907714	15.3803558511124	16.2398841216037	11.5939734434849	15.0647578613844	16.30900870303	1.831696659425	13.4046544094175	16.4989854765232	10.5292946869925	13.2481693097509	15.7864862829949	17.5230125514367	13.4678338491539	19.3891231507425	19.054822700166	19.6483153734438	18.3122414700139	18.2909843878564	10.3504160077918	14.672693268357	18.0613206987921	10.5651437272606	17.4757535462331	10.0095184411059	17.4574134219548	0.527692660824801	16.8902915984116	18.9478994208453	0	0	2.4593291855732	10.5040551961287	11.4000375262843	1.3500218821082	15.5766083940841	12.8100709094154	16.0402408317803	18.5463504376883	19.1513564060961	16.0269713219565	14.0997860579384	15.8580787750319
U88	UF010_e4	UF010_PE	UF010	5.9202544500229	0	4.5999504578237	9.44012591993	15.5522034713101	0.177328848186502	5.4052801559518	15.9761290760001	16.9840800752933	0	8.638818198571	15.8823100833601	0	12.4017452321435	18.9648438335847	17.6268659691773	13.4430471721646	18.5204194192885	18.3568646851367	19.4538510437059	17.8117373275718	17.0787846663636	13.1752164427197	14.2043145671137	14.9561061457065	10.6601416818989	15.8142444030809	8.4806501997233	16.6923633637444	14.3549653259454	15.3592467508472	18.9330640301339	0	0	15.6304092645079	9.732647854994	9.6187622660947	12.5564252413395	15.4105470966731	14.0575063433851	15.6246717951866	17.9147816759449	16.9689336474552	15.3886003370893	12.7894533329648	14.57386393812
U1	UF010_e1	UF010_TE	UF010	14.6209565035106	3.8070013315842	15.5933678680573	12.281117978599	14.0167429505897	17.646989945667	7.5825766693596	15.9954645333709	16.0426999630009	1.9544690502577	16.5797944250679	18.1480101138173	4.2233106787663	12.0278012385599	15.4005734163884	18.0302763066242	16.2309910964832	20.0626810465573	18.6355819160394	19.6325454139153	18.0753811770039	16.7957490869432	13.5827690612297	17.8654894167294	17.6761878658792	0.9152789083949	17.679240321521	14.4316562476915	18.2488301910318	16.0332441469127	17.3308155907314	18.9618966137343	18.4381864553707	0.2834759225113	0	10.0562330447393	14.14693318161	14.4500197943613	18.4040742090299	14.5380942215978	16.7689711460978	16.0036713958586	16.6786628133969	17.7860828590696	16.143144741438	16.6051125931997
U15	UF010_e4	UF010_TE	UF010	4.0111642386828	10.200176601588	11.6855509277963	8.6597374172356	15.2054336890369	14.954430514657	5.0249399455785	16.0696497806895	15.9682392253046	0	15.3536776305363	16.6841688988868	10.4426764516813	11.3787669094602	13.8446127915331	16.549590350349	14.7618120719698	19.9413253548098	17.2203580309574	18.9680553622655	16.1880366633338	13.8434944092711	9.6433894364414	14.8956493888164	15.9475212864739	0	16.1904670199852	12.8115994325744	16.5381670974912	16.0043101077722	13.1286679389428	17.3455624679358	8.2044685270082	0	15.6622946580505	10.2127665814279	8.3164954705665	13.1171015944951	15.6101305141623	12.6207418453496	12.9775270099002	14.5703767690996	14.9353791160827	0	14.6989068311169	13.7114661020583
U16	UF010_e1	UF010_TE	UF010	16.5168443276347	0	14.0207049214697	8.62846965753	14.5506338530616	16.9832998874917	9.338510564986	0.7078446168921	16.6787798815663	0	16.0996545922267	16.9234501349848	9.3759205764917	11.8385256534128	15.0115844362611	17.7791962164916	16.3380023351955	19.6350896930316	17.9236165868136	19.311259195817	17.8202147847298	15.2804995938645	12.0639970564216	16.1594016862863	17.4989992875329	0	17.4315495465665	13.2035587471272	18.2797929972149	17.3733142013397	16.6691610556991	18.0155114490434	19.3916149925722	0	16.5632943974271	10.306560617926	14.1083703464181	14.8664927350864	18.4565187979472	13.5452901031414	14.1161909377674	16.4651607083315	16.6162836564334	16.2111630737674	14.0892340814595	15.2613105276932
U39	UF010_e1	UF010_TE	UF010	12.12023814632	0	14.1150473311141	11.2990908235777	16.4457314697578	16.9729711215108	5.8188011298097	4.0794394066285	16.0269117497779	14.3897254542021	8.7670222902435	16.8826583316872	13.6941727947875	12.114402040565	0	17.7898555739437	15.8237730952259	19.7007573536456	18.7874781326208	19.7971577112055	18.1722058843152	17.7311988926663	11.3074534810311	13.4215476987118	18.0185899340214	0.9437649380978	15.9424691061334	13.5130249405637	16.9569714053136	14.469027406862	17.9937339083976	19.0916173381547	15.5177865073734	10.9186192367022	18.0993736187172	11.0013620164576	11.9132391275547	10.8510300833619	16.7017695203164	13.5700981913454	16.3712267749652	17.9397729153398	18.7749082434151	15.5493151479253	16.4837225081317	16.0638728868474
U40	UF010_e4	UF010_TE	UF010	10.1577441467555	0.217194154636701	13.3708615478078	10.5223546896437	14.8109999558592	17.133609929877	8.8170516430081	17.9908945310967	16.7951306460864	0.873942982102701	15.2840712125209	18.6911743077618	9.5362398360642	11.6299498209096	0.296198012921199	16.683792034681	14.7512718348779	19.6168359223031	16.9882383251028	19.6888600292778	17.1456382032018	16.3322211361949	10.8361303001044	15.2322440407343	16.7804338961646	11.0887644475601	17.454869119524	14.3466175872826	17.7861148727064	17.3369606752834	15.2731104868335	18.4314232298768	19.2306231584192	0	16.522789162545	10.4381619036857	11.8228094864807	13.8480279668981	18.464841615178	8.3368508257101	14.6125308924957	17.1979622636134	16.3751186527525	15.9157903301741	14.4352970143921	15.1447803507697
U49	UF010_e1	UF010_TE	UF010	15.1164872415617	0	11.5105954560713	10.9053257788591	15.807085408466	16.9621933424869	5.9151359062204	17.1942052269516	15.3823383469226	0	17.146406250284	18.2260440159598	10.9452684694001	11.0943716822183	0	17.909804872047	17.1584870836042	19.893737583833	18.3866474126617	19.589841150416	18.4292561035968	17.4959345968568	12.9906610136186	16.3498601628698	16.94807472112	0.102050147164501	17.6476023893704	13.6177605941359	18.2058451059853	18.1619971321113	14.3984485663815	18.8848006642031	19.1054222022565	11.6119984734921	15.4175261972286	9.9955588833069	13.3266802766774	15.7287508276749	18.6531659156914	14.2601203581235	15.2636275314052	14.806688713839	16.0584268621547	16.0164825913876	12.7762665043224	15.4845304421594
U57	UF010_e3	UF010_TE	UF010	4.4163971285565	0	13.4143125263365	9.4125036020953	15.8927977356539	15.8549611772597	6.335131763509	15.9868308748893	15.4501969282338	2.4280399195085	14.3158410656411	18.0146530693845	8.5214444908953	11.8051007476463	16.0658213637794	15.4024267516257	14.7693448402713	19.8277179231917	18.0715935328439	19.6500869079229	18.3475929996896	16.4486371894699	12.2829982497538	14.3364796990764	17.590874993392	11.8227943859003	17.8059309047435	12.7268118910801	17.2804235899583	18.2964887670833	15.3149072348588	18.1548924512608	17.7643831649368	0	0.7515441101819	10.8094037144336	11.5759422895828	13.6605066666884	17.8080483189881	9.240432505684	13.9980182815133	16.3655551978503	16.2279403844809	13.8061158755353	14.8372522968863	15.1390789066833
U61	UF010_e3	UF010_TE	UF010	15.5744324310378	0	14.2094471336085	12.2332580641419	0	16.9926988285304	8.4980724507248	0.532530850453099	16.3786561765239	1.1963356404191	18.0416562554462	18.0231187801391	16.1990202232589	12.3569446830018	18.1118668219234	17.7869001170988	16.0766543451175	19.6567352312709	18.4779510609629	18.5328807004749	18.1163790305488	17.0312892215634	13.2123494669353	17.1963493369784	17.4044643604844	13.3375027673243	17.9514533099175	14.0432887758666	14.7473186105497	17.5293393380909	15.7106273130038	18.3270008879357	16.6560609714494	0	3.1993488450163	8.7529676694558	13.4477290415829	13.7515838776949	17.6443528751507	14.5002848590395	14.022768401052	0	16.3021846118465	16.9398665531916	15.5789239717763	16.411831951749
U65	UF010_e3	UF010_TE	UF010	4.2023599387861	5.188327644679	14.4155144717479	10.7312913815414	14.9967739509215	17.0611609926247	8.5789665678118	13.8572779748346	16.843378102687	0.192782346072299	16.8755431211469	18.0945705235075	15.2835946722909	12.291022171929	15.7690486182842	17.0487409831959	16.4364195577389	19.9078312354839	18.1760487647239	19.5834654477667	18.132891565269	17.2728570212327	12.4412336175701	13.3860308200344	17.1995521090396	11.5850047070336	17.4012261589409	13.0761762049806	18.0072846226967	17.3667728749735	14.9253425484427	18.3608974142268	16.9848556992943	0	0.9143191850902	10.7670044321524	13.189723539953	14.74579618785	17.8287646958564	14.8366550330588	15.348977280431	16.607609089314	17.3582479937851	14.5777812150973	14.7503528590041	15.7905680207411
U75	UF010_e3	UF010_TE	UF010	13.8883270753894	0	12.042282538227	10.160563438842	12.6909871755407	15.8127006611207	6.8250470888095	16.8079596490775	15.2918852503733	1.9488895833667	16.4175764743684	17.7003535875374	12.0378373136533	13.2119504431056	0	16.2004572196488	14.6271629004271	19.9266373047762	18.3176951004728	19.362953518881	17.5758932292574	14.6397969269622	10.0595835238295	15.7715012826981	15.9582827488975	11.2803567721558	17.1766536270639	13.9072427807278	17.084922288234	18.2783410494979	12.0454982203736	17.0370731764843	14.7784231353057	0	2.9617018495408	10.2149886450977	10.9646375162868	13.517349231968	16.7857075337582	13.2416397281523	14.1313222610779	16.2913552113143	14.5472671316804	0	12.5896258448017	15.1514460230648
[truncated: 46 more columns]
